# Supplementary material for: Myeloid-derived suppressor cell inhibits T-cell-based defense against Klebsiella pneumoniae infection via IDO1 production
Source: PLoS Pathog. 2025 Mar 17;21(3):e1012979. doi: 10.1371/journal.ppat.1012979 (PMC11957394; doi:10.1371/journal.ppat.1012979)
Supplement: S1 Table — (XLSX) [file ppat.1012979.s011.xlsx]

## Sheet: Figure 1e
	% of CD44+CD62- cells	Sham	17ZR101		% of CD44-CD62+ cells	Sham	17ZR101
		6.52	11			79.2	74.3
		7.44	10.3			82.3	75.5
		8.13	10.1			79.5	73.5
		9.62	10.5			75.9	76.5
		8.25	10.8			81.2	75.2
	Means	7.992	10.54		Means	79.62	75
	SD	1.141	0.364692		SD	2.43454	1.14891
	SEM	0.510269	0.163095		SEM	1.08876	0.513809

## Sheet: Figure 1f
	% of PD-1+ cells	Sham	17ZR101
		6.52	11
		7.44	10.3
		8.13	10.1
		9.62	10.5
		8.25	10.8
	Means	7.992	10.54
	SD	1.141	0.364692
	SEM	0.510269	0.163095
