# Supplementary material for: Myeloid-derived suppressor cell inhibits T-cell-based defense against Klebsiella pneumoniae infection via IDO1 production
Source: PLoS Pathog. 2025 Mar 17;21(3):e1012979. doi: 10.1371/journal.ppat.1012979 (PMC11957394; doi:10.1371/journal.ppat.1012979)
Supplement: S2 Table — (XLSX) [file ppat.1012979.s012.xlsx]

## Sheet: Figure 2a
	CD3 cells (10^4)	Sham	17ZR101		CD19 cells (10^4)	Sham	17ZR101
		69	39			108	49
		57.62	55.06			88.28	53.2
		57.7	30			82.6	39
		55	27			94	35
		64.8	32.72			85.73	40.39
		38	14			66	21
		17.1	12.6			35.6	21.3
		51.86	23.36			82.13	27.99
		50.1	11			87.9	11.1
		41	16			70	21
	Means	50.218	26.074		Means	80.024	31.898
	SD	15.0289	13.8689		SD	19.5006	13.6468
	SEM	4.75254	4.38573		SEM	6.16662	4.31549

## Sheet: Figure 2b
	CD3Ki-67 cells (10^4)	Sham	17ZR101
		14.25	13.79
		26.87	11.25
		30.73	10.4
		16.55	8.75
		19.01	11.04
	Means	21.482	11.046
	SD	7.02306	1.82072
	SEM	3.14081	0.814252

## Sheet: Figure 2c
	AnnexinV+PI- in CD3 cells (10^4)	Sham	17ZR101
		5.73	6.1
		4.76	10.1
		3.6	5.52
		4.36	7.49
		2.85	9.48
	Means	4.26	7.738
	SD	1.10052	2.01728
	SEM	0.492169	0.902155

## Sheet: Figure 2d
	CD4 T cells (10^4)	Sham	17ZR101		CD8 T cells (10^4)	Sham	17ZR101
		34.66	19.61			28.9	15.83
		29.91	26.89			22.48	23.32
		27.64	13.5			25.49	12.1
		27.81	12.5			23.3	10.73
		31.84	14.9			27.28	14.56
	Means	30.372	17.48		Means	25.49	15.308
	SD	2.94886	5.92415		SD	2.67808	4.90595
	SEM	1.31877	2.64936		SEM	1.19767	2.19401

## Sheet: Figure 2e
	AnnexinV+PI- in CD4 cells (10^4)	Sham	17ZR101		AnnexinV+PI- in CD8 cells (10^4)	Sham	17ZR101
		3.21	3.17			0.81	1.4
		2.83	5.96			0.65	3.22
		1.99	2.65			0.66	1.2
		2.64	4.07			0.66	2.02
		1.66	4.8			0.49	2.41
	Means	2.466	4.13		Means	0.654	2.05
	SD	0.630975	1.31467		SD	0.11327	0.813081
	SEM	0.282181	0.587937		SEM	0.0506557	0.363621

## Sheet: Figure 2f
	% of IFN-γ+ cells	Sham	17ZR101		% of IL-4+ cells	Sham	17ZR101		% of IL-17A+ cells	Sham	17ZR101
		2.7	3.31			0.44	0.68			0.34	0.43
		2.19	3.69			0.39	0.72			0.39	0.49
		1.97	4.32			0.43	0.85			0.4	0.51
		3.1	3.98			0.5	0.69			0.29	0.46
		2.25	4.22			0.46	0.64			0.33	0.54
	Means	2.442	3.904		Means	0.444	0.716		Means	0.35	0.486
	SD	0.453509	0.411497		SD	0.0403733	0.0801873		SD	0.0452769	0.0427785
	SEM	0.202815	0.184027		SEM	0.0180555	0.0358608		SEM	0.0202485	0.0191311

## Sheet: Figure 2g
	CD11bGr-1 cells (10^4)	Sham	17ZR101
		28.29	105.82
		11.77	165.87
		13.62	117.74
		20.63	68.1
		30.51	70.95
	Means	20.964	105.696
	SD	8.41683	39.9585
	SEM	3.76412	17.87

## Sheet: Figure 2h
	Ly6G+Ly6CLow cells (10^4)	Sham	17ZR101		Ly6G-Ly6CHigh cells (10^4)	Sham	17ZR101
		12.03	163.01			3.98	78.59
		20.7	202.7			4.3	57.75
		26.41	100.12			6.87	40.22
		26.6	90.89			7.43	32.1
		18.86	72.57			5.22	33.83
	Means	20.92	125.858		Means	5.56	48.498
	SD	6.03586	54.7946		SD	1.534	19.645
	SEM	2.69932	24.5049		SEM	0.686025	8.78549

## Sheet: Figure 2i
	% of CD4+Foxp3+ cells	Sham	17ZR101
		3.63	4.74
		3.99	5.73
		4.14	5.58
		3.93	6.04
		3.81	5.48
	Means	3.9	5.514
	SD	0.192094	0.481643
	SEM	0.0859069	0.215397

## Sheet: Figure 2j
	Il10 mRNA expression	Sham	17ZR101
		0.996	4.99
		0.936	8.75
		0.866	3.252
		1.223	5.487
		0.962	6.223
	Means	0.9966	5.7404
	SD	0.135262	2.00687
	SEM	0.060491	0.897498

[truncated: 1 more sheets: Figure 2k]
