# Supplementary material for: Myeloid-derived suppressor cell inhibits T-cell-based defense against Klebsiella pneumoniae infection via IDO1 production
Source: PLoS Pathog. 2025 Mar 17;21(3):e1012979. doi: 10.1371/journal.ppat.1012979 (PMC11957394; doi:10.1371/journal.ppat.1012979)
Supplement: S3 Table — (XLSX) [file ppat.1012979.s013.xlsx]

## Sheet: Figure 3a
	% of proliferated cells	1:1	1:2	1:4	1:16
		0.42	0.67	1.43	4.54
		0.39	0.57	1.38	3.26
		0.3	0.73	1.51	3.17
	Means	0.37	0.656667	1.44	3.65667
	SD	0.06245	0.080829	0.0655744	0.766312
	SEM	0.0360555	0.0466667	0.0378594	0.44243

## Sheet: Figure 3b
	Serum IL-2	Sham	17ZR101
		3600	27.38
		3799	31.35
		4062	33
		3610	33.94
		4307	29.43
		3898	32.65
	Means	3879.33	31.2917
	SD	273.363	2.47174
	SEM	111.6	1.00908
