# Supplementary material for: Myeloid-derived suppressor cell inhibits T-cell-based defense against Klebsiella pneumoniae infection via IDO1 production
Source: PLoS Pathog. 2025 Mar 17;21(3):e1012979. doi: 10.1371/journal.ppat.1012979 (PMC11957394; doi:10.1371/journal.ppat.1012979)
Supplement: S4 Table — (XLSX) [file ppat.1012979.s014.xlsx]

## Sheet: Figure 4a
	Ido1 mRNA expression	Sham	17ZR101
		0.426	5.125
		0.442	2.899
		1.621	5.946
		1.272	3.155
		1.257	6.928
	Means	1.0036	4.8106
	SD	0.540011	1.75118
	SEM	0.2415	0.783154

## Sheet: Figure 4b
	Ido1 mRNA expression	Sham	17ZR101
		0.886	1.123
		0.892	0.965
		1.041	0.989
		1.102	1.225
		1.057	0.986
	Means	0.9956	1.0576
	SD	0.0998714	0.112591
	SEM	0.0446639	0.0503524

## Sheet: Figure 4f
	% AnnexinV+PI- cells	Control	0.5 mM	1 mM
		17.4	24.4	27.4
		19.6	24.9	28
		17.6	25.5	27.8
	Means	18.2	24.9333	27.7333
	SD	1.21655	0.550757	0.305505
	SEM	0.702377	0.31798	0.176383
