# Supplementary material for: Myeloid-derived suppressor cell inhibits T-cell-based defense against Klebsiella pneumoniae infection via IDO1 production
Source: PLoS Pathog. 2025 Mar 17;21(3):e1012979. doi: 10.1371/journal.ppat.1012979 (PMC11957394; doi:10.1371/journal.ppat.1012979)
Supplement: S5 Table — (XLSX) [file ppat.1012979.s015.xlsx]

## Sheet: Figure 5a
		Ido1+/+	Ido1-/-
	16	1
	16	1
	17	1
	18	1
	22	1
	23	1
	24	1
	36	1
	36	1
	36	1
	36	1
	40	1
	40	1
	40	1
	36		1
	36		1
	36		1
	48		1
	72		1
	84		1
	84		1
	108		1
	132		1
	144		0
	144		0
	144		0
	144		0
	144		0

## Sheet: Figure 5b
	CD11bGr-1 cells (10^4)	Ido1+/+	Ido1-/-
		36.53	27.38
		37.99	31.35
		40.62	33
		36.1	33.94
		43.07	29.43
		38.98	32.65
	Means	38.8817	31.2917
	SD	2.63198	2.47174
	SEM	1.0745	1.00908

## Sheet: Figure 5c
		17ZR101+CMC-Na	17ZR101+1-MT
	22	1
	23	1
	24	1
	25	1
	25	1
	26	1
	27	1
	28	1
	28	1
	30	1
	30	1
	34	1
	36	1
	36	1
	27		1
	36		1
	36		1
	43		1
	48		1
	48		1
	48		1
	72		1
	72		1
	72		1
	72		1
	84		1
	84		1
	84		1

## Sheet: Figure 5d
	Lung bacteria burden	17ZR101+CMC-Na	17ZR101+1-MT		Spleen bacteria burden	17ZR101+CMC-Na	17ZR101+1-MT
		3800	1300			3300	1400
		7400	500			4200	400
		12300	3700			9800	2400
		5200	300			2900	300
		4800	800			3600	100
		8800	1000			4500	600
	Means	7050	1266.67		Means	4716.67	866.667
	SD	3155.79	1243.65		SD	2557.67	875.595
	SEM	1288.35	507.718		SEM	1044.16	357.46
	Liver bacteria burden	17ZR101+CMC-Na	17ZR101+1-MT		Kidney bacteria burden	17ZR101+CMC-Na	17ZR101+1-MT
		900	500			100	100
		1900	200			500	50
		4500	1600			700	70
		1900	100			600	60
		1000	500			100	600
		2600	200			600	100
	Means	2133.33	516.667		Means	433.333	163.333
	SD	1321.62	556.477		SD	265.832	214.911
	SEM	539.547	227.181		SEM	108.525	87.737

## Sheet: Figure 5e
	CD4+ T cells (10^4)	Sham	17ZR101		CD8+ T cells (10^4)	Sham	17ZR101		CD8+ T cells (10^4)	Sham	17ZR101
		36.803	39.9022			23.066	27.7688			26.203	33.6604
		23.256	32.265			15.096	26.649			24.378	23.571
		30.731	35.305			20.462	35.765			20.249	27.531
		31.8756	65.2902			19.0284	21.5784			22.1392	46.2648
		25.086	36.8424			17.0178	27.8868			13.4244	18.258
		29.8	32.172			17.76	21.714			19.84	21.672
	Means	29.5919	40.2961		Means	18.7384	26.8937		Means	21.0389	28.4929
	SD	4.87858	12.5873		SD	2.7917	5.20756		SD	4.45129	10.188
	SEM	1.99167	5.13874		SEM	1.13971	2.12598		SEM	1.81723	4.15921

## Sheet: Figure 5f
	CD11bGr-1 cells (10^4)	17ZR101+CMC-Na	17ZR101+1-MT
		107.91	45.36
		70.77	41.2
		64.61	49.13
		60.7	40.65
		58.99	43.94
		52.96	37.44
	Means	69.3233	42.9533
	SD	19.8098	4.09129
	SEM	8.08731	1.67026

## Sheet: Figure 5g
	Ly6G+Ly6CLo cells (10^4)	17ZR101+CMC-Na	17ZR101+1-MT		Ly6G-Ly6CHi cells (10^4)	17ZR101+CMC-Na	17ZR101+1-MT
		82.616	73.997			59.66	49.04
		107.98	48.328			58.51	77.81
		78.965	50.968			43.77	65.6
		65.488	71.972			62.84	74.45
		94.106	52.367			78.92	53.04
		68.54				43.4	59.9
	Means	82.9492	59.5264		Means	57.85	63.3067
	SD	15.997	12.3915		SD	13.2635	11.492
	SEM	6.53074	5.54165		SEM	5.41481	4.69158

## Sheet: Figure 5h
	Tryptophan relative intensity	Sham	17ZR101		Kynurenine relative intensity	Sham	17ZR101
		0.815643	0.941724			2.33	0.942496
		0.976302	1.21245			1.98	0.763873
		0.951324	0.881373			1.54	1.3201
		1.10953	0.898419			2.44	1.10345
		0.972524	1.11806			1.98	0.81191
		1.17468	1.16377			2.98	1.05817
	Means	1	1.03597		Means	2.20833	1
	SD	0.126635	0.145546		SD	0.492927	0.205422
	SEM	0.0516985	0.059419		SEM	0.201236	0.083863
