# Supplementary material for: Myeloid-derived suppressor cell inhibits T-cell-based defense against Klebsiella pneumoniae infection via IDO1 production
Source: PLoS Pathog. 2025 Mar 17;21(3):e1012979. doi: 10.1371/journal.ppat.1012979 (PMC11957394; doi:10.1371/journal.ppat.1012979)
Supplement: S6 Table — (XLSX) [file ppat.1012979.s016.xlsx]

## Sheet: Sheet 1
Compound ID	Name	Formula	Molecular.Weight	Actual.RT	KEGG.ID	ID	HMDB.ID	mzVault.Best.Match	mzCloud.Best.Match	level	Super.class	Class	Sub.class	Pathway	QC_06	QC_07	QC_08	QC_09	QC_10	QC_11	QC_12	QC_13	QC_14	QC_15	Lung-Sham-1	Lung-Sham-2	Lung-Sham-3	Lung-Sham-4	Lung-Sham-5	Lung-Sham-6	Lung-17ZR101-1	Lung-17ZR101-2	Lung-17ZR101-3	Lung-17ZR101-4	Lung-17ZR101-5	Lung-17ZR101-6
8.275_372.2667	(−)-nabilone	C24 H36 O3	372.267	8.275		S4447641	HMDB0014629			level4	Organoheterocyclic compounds	Naphthopyrans	Naphthopyranones		2.29625e+06	2.35366e+06	2.31774e+06	2.46736e+06	2.42208e+06	2.49438e+06	2.36317e+06	2.32257e+06	2.41615e+06	2.19793e+06	295917	43716.2	493612	269241	3.62717e+06	1.03281e+06	2.06334e+06	1.20074e+06	54044.5	92792	166307	2.42555e+06
8.87_232.1465	(+)-alantolactone	C15 H20 O2	232.147	8.87	C09289	S65564	HMDB0035906			level4	Terpenoids	Sesquiterpenoids (C15)	Eudesmanes	NULL	3.84788e+06	3.69922e+06	3.59356e+06	3.75124e+06	3.77547e+06	3.76189e+06	3.37558e+06	3.64874e+06	4.41978e+06	3.75016e+06	4.86633e+06	4.9673e+06	3.61763e+06	4.09968e+06	6.00299e+06	5.18248e+06	2.2097e+06	3.27604e+06	2.21881e+06	2.13321e+06	2.13515e+06	2.17188e+06
0.698_189.1004	(+)-castanospermine	C8 H15 N O4	189.1	0.698	C02256	S49177				level4	Alkaloids	Alkaloids derived from lysine	Indolizidine alkaloids	NULL	2.25602e+06	2.33701e+06	2.16005e+06	2.28139e+06	2.21624e+06	2.5945e+06	2.15197e+06	2.15673e+06	2.12188e+06	2.34937e+06	1.48196e+06	1.53675e+06	1.30237e+06	1.99028e+06	2.37854e+06	2.04679e+06	3.07243e+06	2.66527e+06	1.88307e+06	2.34117e+06	4.04234e+06	1.74864e+06
7.246_386.1731	(+)-eudesmin	C22 H26 O6	386.173	7.246	C10561	S65896				level4	Phenylpropanoids	Lignans	Lignans	NULL	4.59002e+08	4.51754e+08	4.37813e+08	4.63849e+08	4.63984e+08	4.49667e+08	4.47899e+08	4.65328e+08	4.53226e+08	4.53812e+08	4.52196e+08	4.01694e+08	4.43034e+08	3.47292e+08	4.35902e+08	4.07448e+08	4.45757e+08	4.30567e+08	4.89272e+08	4.79689e+08	4.30272e+08	5.36748e+08
4.266_376.1383	(+)-riboflavin	C17 H20 N4 O6	376.138	4.266		S6501				level4					3.3052e+06	3.43719e+06	3.13276e+06	3.51191e+06	3.39285e+06	3.4646e+06	3.69209e+06	3.18767e+06	3.25699e+06	3.43868e+06	2.63983e+06	2.2502e+06	2.64299e+06	3.62928e+06	3.01643e+06	3.42531e+06	3.36407e+06	5.18515e+06	3.91251e+06	1.97712e+06	4.20435e+06	4.34749e+06
8.34_314.2458	(+/-)12(13)-dihome	C18 H34 O4	314.246	8.34	C14829	MReference-6638	HMDB0004705		50.5	level3	Lipids and lipid-like molecules	Fatty Acyls	Fatty acids and conjugates		1.3332e+06	1.2876e+06	1.27954e+06	1.30754e+06	1.09322e+06	1.38038e+06	1.10421e+06	1.59136e+06	1.57331e+06	1.84354e+06	862391	474232	831280	584978	564015	583694	3.78023e+06	1.32946e+06	1.16593e+06	2.65164e+06	1.56578e+06	892584
8.641_363.2775	(+/-)5(6)-eet ethanolamide	C22 H37 N O3	363.277	8.641		MReference-4737			35.7	level3					3.1335e+06	3.52115e+06	3.81053e+06	3.42781e+06	3.76324e+06	4.25647e+06	3.67669e+06	3.59714e+06	3.90661e+06	3.80607e+06	5.06977e+06	5.03959e+06	4.1468e+06	4.56692e+06	8.39372e+06	6.43269e+06	1.77739e+06	1.82121e+06	849266	918313	1.74784e+06	745197
9.356_310.251	(+/-)-methoprene	C19 H34 O3	310.251	9.356	C14308	S4518347				level4				NULL	1.92764e+06	2.09026e+06	1.96519e+06	1.89388e+06	2.13636e+06	2.25116e+06	1.91394e+06	2.07858e+06	2.00087e+06	2.3578e+06	3.65807e+06	3.8809e+06	2.80494e+06	2.15562e+06	1.70973e+06	1.68339e+06	2.21796e+06	747275	1.50472e+06	3.78867e+06	1.34372e+06	971200
8.956_453.3824	(11z)-eicoseneoylcarnitine	C27 H51 N O4	453.382	8.956		S28639210				level4					673335	711881	643035	641490	706593	730520	647503	1.33613e+06	767102	635727	513891	506536	410882	1.34108e+06	517888	528684	1.15385e+06	956353	1.13076e+06	1.3382e+06	958789	1.04415e+06
8.786_451.3668	(11z,14z)-eicosadienoylcarnitine	C27 H49 N O4	451.367	8.786		S28639211				level4					821970	850833	800696	777072	769766	830989	832334	1.24983e+06	887860	747828	614746	540897	536985	1.11411e+06	741295	698575	1.65521e+06	1.05594e+06	1.23221e+06	1.5594e+06	1.1432e+06	981743
9.151_308.2139	(19z)-19-docosene-2,7,13,21-tetrayn-1-ol	C22 H28 O	308.214	9.151		S8623438				level4					403206	363577	351590	326545	398050	350577	351482	336480	344699	383114	170392	176627	240189	147887	1.96161e+06	1.03566e+06	150563	403267	53063.3	61782.2	276494	74368.6
9.674_332.1639	(1r,2r,5s,8s,9s,10r)-5-hydroxy-11-methyl-6-methylene-16-oxo-15-oxapentacyclo[9.3.2.1~5,8~.0~1,10~.0~2,8~]heptadecane-9-carboxylic acid	C19 H24 O5	332.164	9.674		S388708				level4					5.2912e+06	5.96805e+06	5.36454e+06	5.44934e+06	5.47436e+06	5.62419e+06	5.20547e+06	6.16888e+06	5.18958e+06	5.65409e+06	4.43054e+06	4.69148e+06	4.89048e+06	4.97782e+06	5.78018e+06	4.50176e+06	5.30814e+06	4.89098e+06	5.36156e+06	4.83788e+06	5.13214e+06	3.79268e+06
5.867_435.204	(1s,13z,17r,18r)-9-hydroxy-4,5-dimethoxy-16-oxa-23-azapentacyclo[15.7.1.1~8,12~.0~2,7~.0~18,23~]hexacosa-2,4,6,8(26),9,11,13-heptaen-15-one	C26 H29 N O5	435.204	5.867	C10585	S10128245				level4				NULL	478563	541091	515663	536175	495284	520165	505721	525010	514744	545739	578503	701219	577738	289141	1.17663e+06	858947	170535	243139	125612	140973	104109	78665.3
9.33_385.2617	(1s,2r,7r,8r,11r,12r)-12-methyl-6-methylene-17-oxa-14-azahexacyclo[10.6.3.1~5,8~.0~1,11~.0~2,8~.0~14,18~]docos-7-yl acetate	C24 H35 N O3	385.262	9.33	C08703	S390353				level4				NULL	545105	539879	491698	540317	590527	563483	638633	673763	561297	599803	348878	250617	252546	421803	370407	522601	803210	1.2352e+06	870003	521765	1.25194e+06	619230
9.412_183.1625	(2,7-dimethyloctahydro-1h-cyclopenta[c]pyridin-4-yl)methanol	C11 H21 N O	183.162	9.412	C09989	S107811				level4				NULL	7.21276e+06	2.99745e+06	7.99984e+06	7.73163e+06	7.50749e+06	7.18257e+06	7.55975e+06	7.54892e+06	7.16306e+06	8.04546e+06	4.26643e+06	1.29295e+07	1.82223e+07	6.93711e+06	3.17821e+06	9.66644e+06	7.51176e+06	3.33191e+06	9.48488e+06	1.04757e+07	1.09191e+07	1.82458e+07
1.307_192.0611	(2e)-2-(methylthiomethyl)-3-phenyl-2-propenal	C11 H12 O S	192.061	1.307		S17332793	HMDB0037166			level4	Phenylpropanoids and polyketides	Cinnamaldehydes	null		1.14301e+07	1.17395e+07	1.1542e+07	1.20672e+07	1.21466e+07	1.30284e+07	1.29347e+07	1.27054e+07	1.14571e+07	1.20087e+07	1.33692e+07	1.47659e+07	1.35176e+07	1.55344e+07	1.16047e+07	1.5192e+07	1.00432e+07	1.62554e+07	1.1772e+07	1.19297e+07	9.77947e+06	1.18405e+07
9.419_164.1566	(2e,4e,6e)-5-ethyl-3-methyl-2,4,6-nonatriene	C12 H20	164.157	9.419		S9979768				level4					3.21274e+06	2.93183e+06	2.89188e+06	2.69594e+06	2.81144e+06	2.59045e+06	2.62521e+06	2.90655e+06	3.08508e+06	2.64849e+06	4.68568e+06	3.66845e+06	5.6629e+06	2.80239e+06	2.82598e+06	3.16463e+06	2.64315e+06	2.94594e+06	3.44474e+06	3.85425e+06	2.86759e+06	6.62161e+06
6.541_330.1976	(2e,4e,6e,8e,10e,12e,14e,16e,18e,20e,22e)-2,4,6,8,10,12,14,16,18,20,22-tetracosaundecaenal	C24 H26 O	330.198	6.541		S113368513				level4					292497	315883	296483	309465	269014	294911	304729	283938	237035	247728	178294	275371	188928	358216	332515	949364	460262	1.035e+06	1.00134e+06	76585.1	425608	3.41664e+06
7.14_356.2143	(2e,4e,6e,8e,10e,12e,14e,16e,18e,20e,22e,24e)-2,4,6,8,10,12,14,16,18,20,22,24-hexacosadodecaenal	C26 H28 O	356.214	7.14		S113368514				level4					106934	118360	107690	218805	110025	128099	105613	109943	116291	113408	107931	148307	101169	149703	100998	95780.8	108632	101164	376357	102424	258231	3.00375e+06
8.275_293.2357	(2e,4e,8z)-n-(2-hydroxy-2-methylpropyl)-2,4,8-tetradecatrienamide	C18 H31 N O2	293.236	8.275		S4475684				level4					5.21268e+06	3.42517e+06	4.13175e+06	4.61842e+06	3.26426e+06	4.30902e+06	4.5961e+06	4.14422e+06	3.72251e+06	4.03625e+06	2.97922e+06	5.69068e+06	3.78053e+06	3.35049e+06	3.63307e+06	3.93618e+06	2.04312e+06	2.19697e+06	2.26324e+06	2.01209e+06	2.42458e+06	1.51332e+07
11.887_785.5939	(2r)-2,3-bis[(9e)-9-octadecenoyloxy]propyl 2-(trimethylammonio)ethyl phosphate	C44 H84 N O8 P	785.594	11.887		S8923165				level4					9.21532e+07	1.11881e+08	1.02751e+08	9.52954e+07	1.01581e+08	1.00348e+08	1.0288e+08	1.06529e+08	1.05629e+08	9.63002e+07	1.12402e+08	1.10882e+08	1.1148e+08	1.14997e+08	1.20808e+08	1.12663e+08	1.05925e+08	1.15537e+08	1.15537e+08	1.04655e+08	1.06235e+08	1.09529e+08
11.014_771.521	(2r)-3-{[(2-aminoethoxy)(hydroxy)phosphoryl]oxy}-2-{[8-(tetracyclo[6.4.0.0~2,7~.0~3,6~]dodec-10-yl)octyl]oxy}propyl 8-(pentacyclo[6.4.0.0~2,7~.0~3,6~.0~9,12~]dodec-4-yl)octanoate	C45 H74 N O7 P	771.521	11.014		S24823084				level4					1.63297e+06	1.61773e+06	1.79868e+06	1.43827e+06	1.77162e+06	1.57106e+06	1.40238e+06	1.56849e+06	1.55491e+06	1.53778e+06	1.7792e+06	1.32241e+06	2.08194e+06	1.66089e+06	1.91388e+06	1.39035e+06	2.34815e+06	2.17514e+06	1.98107e+06	2.28844e+06	1.80657e+06	2.57608e+06
4.429_148.1102	(2r,3r)-1,2,3-heptanetriol	C7 H16 O3	148.11	4.429		S392340				level4					58147.2	69127.3	86992.3	71598	72121.1	79919.8	46916.2	82733.5	92649	114684	1.51121e+06	33414.2	25317.5	329571	222024	43221.9	54006.1	73899.8	139698	36801	35047.4	36208.9
9.667_599.4595	(2r,3r,4e)-2-[(3e)-3-hexadecenoylamino]-3-hydroxy-4-octadecene-1-sulfonic acid	C34 H65 N O5 S	599.46	9.667		S24823203				level4					1.6359e+06	1.904e+06	2.13575e+06	1.72179e+06	1.73336e+06	1.96784e+06	2.09519e+06	1.98471e+06	1.83673e+06	1.7692e+06	2.82337e+06	2.45753e+06	2.9868e+06	1.77955e+06	1.68589e+06	1.8042e+06	2.23639e+06	1.67677e+06	1.91916e+06	1.76267e+06	2.02145e+06	3.12662e+06
0.997_279.1318	(2s)-3-methyl-2-({[(3s,4s,5r)-2,3,4-trihydroxy-5-(hydroxymethyl)tetrahydro-2-furanyl]methyl}amino)butanoic acid (non-preferred name)	C11 H21 N O7	279.132	0.997		S35014481	HMDB0037844			level4	Organic acids and derivatives	Carboxylic acids and derivatives	Amino acids, peptides, and analogues		9.05266e+06	8.41441e+06	8.17142e+06	7.47927e+06	9.91532e+06	8.04195e+06	7.0686e+06	8.46132e+06	9.43429e+06	7.66822e+06	1.07124e+07	1.19614e+07	8.80381e+06	9.7084e+06	1.06314e+07	8.48682e+06	5.90328e+06	6.50691e+06	5.10344e+06	6.19576e+06	6.76394e+06	4.57003e+06
2.764_327.1317	(2s)-3-phenyl-2-({[(3s,4s,5r)-2,3,4-trihydroxy-5-(hydroxymethyl)tetrahydro-2-furanyl]methyl}amino)propanoic acid (non-preferred name)	C15 H21 N O7	327.132	2.764		S35014483	HMDB0037846			level4	Organic acids and derivatives	Carboxylic acids and derivatives	Amino acids, peptides, and analogues		1.32009e+07	1.39397e+07	1.30113e+07	1.35431e+07	1.32268e+07	1.31943e+07	1.40103e+07	1.35202e+07	1.33377e+07	1.30555e+07	1.48572e+07	1.81553e+07	1.13638e+07	1.62586e+07	1.72081e+07	1.66917e+07	8.89024e+06	9.95861e+06	8.01592e+06	9.94537e+06	1.05684e+07	6.56571e+06
7.27_241.2044	(2s,3r,4e,6e)-2-amino-4,6-tetradecadiene-1,3-diol	C14 H27 N O2	241.204	7.27		S24823210				level4					4.41301e+06	5.19365e+06	4.40188e+06	5.0412e+06	4.51852e+06	5.67488e+06	4.72159e+06	4.92175e+06	4.93697e+06	4.69159e+06	5.49146e+06	6.15039e+06	6.32024e+06	3.41465e+06	2.57215e+06	3.97356e+06	3.52862e+06	4.43832e+06	3.98745e+06	3.84447e+06	3.95708e+06	1.31754e+07
8.446_329.3295	(2s,3s)-2-(dimethylamino)-1,3-octadecanediol	C20 H43 N O2	329.329	8.446		S24823237				level4					4.02155e+06	3.94283e+06	3.98801e+06	4.04221e+06	3.94025e+06	4.10638e+06	3.86314e+06	4.00764e+06	3.98688e+06	4.11438e+06	2.03514e+06	4.11432e+06	2.84616e+06	4.02467e+06	3.11451e+06	4.97036e+06	3.5473e+06	4.88085e+06	1.02732e+07	1.76813e+06	2.99682e+06	4.79557e+06
9.422_178.1722	(3e,5e,7e)-6-ethyl-4-methyl-3,5,7-decatriene	C13 H22	178.172	9.422		S113368814				level4					2.71438e+06	2.4431e+06	2.64746e+06	2.54752e+06	2.60163e+06	2.5654e+06	2.69507e+06	2.75266e+06	2.77056e+06	2.5205e+06	4.95161e+06	4.87588e+06	5.22053e+06	3.62517e+06	2.60836e+06	3.09556e+06	2.90748e+06	2.55849e+06	3.02287e+06	3.51206e+06	2.84515e+06	7.5853e+06
9.418_209.1781	(3z,6e)-n-hydroxy-2,4,4,7-tetramethyl-6,8-nonadien-3-imine	C13 H23 N O	209.178	9.418		S30777155	HMDB0036031			level4	Organic nitrogen compounds	Organonitrogen compounds	Oximes		5.88756e+06	4.37144e+06	4.01067e+06	4.46412e+06	4.24521e+06	4.72821e+06	5.75575e+06	4.49232e+06	5.00927e+06	3.9702e+06	6.55e+06	7.7016e+06	8.92471e+06	3.63073e+06	5.90115e+06	6.56489e+06	4.51452e+06	4.55573e+06	5.70584e+06	5.72097e+06	5.20995e+06	1.30986e+07
4.223_180.0901	(4-ethoxyphenyl)urea	C9 H12 N2 O2	180.09	4.223	C19415	S8663	HMDB0032565			level4	Benzenoids	Benzene and substituted derivatives	N-phenylureas	NULL	1.24905e+06	1.56151e+06	1.35334e+06	1.36989e+06	1.36754e+06	1.2802e+06	1.46092e+06	1.55319e+06	1.40056e+06	1.30089e+06	971358	1.13578e+06	900287	1.25146e+06	904753	1.54119e+06	1.48529e+06	1.79324e+06	1.38269e+06	1.47198e+06	1.57779e+06	1.39346e+06
8.393_421.3196	(4s)-4-[(9z,12z,15z)-9,12,15-octadecatrienoyloxy]-4-(trimethylammonio)butanoate	C25 H43 N O4	421.32	8.393		S30776571				level4					687372	680761	718159	823882	808107	709090	737520	806389	753742	698873	476110	455158	435201	487175	481796	366835	1.40661e+06	1.03546e+06	1.05045e+06	1.6291e+06	1.20712e+06	881356
8.457_441.3459	(4s)-4-{[(9z)-3-hydroxy-9-octadecenoyl]oxy}-4-(trimethylammonio)butanoate	C25 H47 N O5	441.346	8.457		S35032598				level4					1.07888e+07	1.02739e+07	1.1178e+07	1.05627e+07	1.04293e+07	1.09002e+07	1.1644e+07	1.0025e+07	1.05358e+07	9.91758e+06	7.33342e+06	6.16053e+06	6.44563e+06	7.63882e+06	9.31259e+06	7.50829e+06	1.9064e+07	1.38815e+07	1.90228e+07	1.88526e+07	1.80908e+07	1.4145e+07
9.685_406.3082	(5r)-5-[(3r,5s,7s,8r,9s,10s,13r,14s,17r)-3,7-dihydroxy-10,13-dimethylhexadecahydro-1h-cyclopenta[a]phenanthren-17-yl]hexanoic acid	C25 H42 O4	406.308	9.685		S113515				level4					4.48681e+06	3.89328e+06	5.11957e+06	4.62386e+06	4.75276e+06	5.15885e+06	4.54281e+06	4.07381e+06	4.8033e+06	5.12941e+06	4.94406e+06	9.49107e+06	6.55457e+06	4.5246e+06	4.86632e+06	3.51233e+06	8.06132e+06	1.76881e+06	5.85827e+06	1.18224e+07	2.15339e+06	2.34088e+06
11.256_368.3445	(5z,7e)-9,10-secocholesta-5,7,10-triene	C27 H44	368.344	11.256		S24823364				level4					1.64228e+07	1.60648e+07	1.79196e+07	1.58375e+07	1.67389e+07	1.66964e+07	1.60914e+07	1.63968e+07	1.52522e+07	1.61611e+07	2.09606e+07	1.8756e+07	1.95701e+07	1.74115e+07	1.88211e+07	1.7071e+07	2.35679e+07	2.18898e+07	2.10903e+07	2.5018e+07	1.94575e+07	2.0561e+07
8.864_367.2722	(5z,8z)-tetradecadienoylcarnitine	C21 H37 N O4	367.272	8.864		S28639179				level4					162336	281162	176769	252290	164444	155867	191934	254024	171065	160832	136732	157306	251217	94916.4	1.09552e+06	770923	54642.1	255754	49669.9	48719.1	46661.9	45409.4
9.822_373.2981	(5z,8z,11z,14z)-1-(4-morpholinyl)-5,8,11,14-icosatetraen-1-one	C24 H39 N O2	373.298	9.822		S4446553				level4					9.73341e+06	8.01181e+06	8.73897e+06	7.90339e+06	8.20045e+06	7.17937e+06	8.07451e+06	8.1715e+06	8.09642e+06	7.76712e+06	6.30496e+06	9.19965e+06	5.12049e+06	9.12058e+06	1.22835e+07	7.8646e+06	9.43088e+06	8.76734e+06	8.13707e+06	1.19173e+07	8.98192e+06	8.09233e+06
8.953_391.3089	(5z,8z,11z,14z)-n,n-bis(2-hydroxyethyl)-5,8,11,14-icosatetraenamide	C24 H41 N O3	391.309	8.953		S4446534				level4					2.06529e+06	1.86837e+06	1.75964e+06	2.11293e+06	1.86016e+06	2.24568e+06	2.00322e+06	1.84052e+06	1.99258e+06	1.87597e+06	2.26285e+06	2.85323e+06	2.4087e+06	2.15999e+06	3.82486e+06	2.66826e+06	1.31914e+06	1.39362e+06	1.23598e+06	1.11547e+06	1.0316e+06	952736
9.872_332.2715	(7e,10e,13e,16e)-7,10,13,16-docosatetraenoic acid	C22 H36 O2	332.272	9.872		S4445971			61.8	level4					4.60955e+07	4.12684e+07	4.56477e+07	4.04484e+07	4.21791e+07	4.51315e+07	4.36482e+07	3.81766e+07	4.61298e+07	4.56827e+07	3.05445e+07	3.26004e+07	2.14117e+07	4.94312e+07	4.09631e+07	3.74975e+07	4.91373e+07	4.32171e+07	4.93536e+07	6.49654e+07	5.34703e+07	2.99592e+07
8.872_284.214	(9cis)-retinal	C20 H28 O	284.214	8.872	C16681	MReference-836	HMDB0006218		81.9	level2	Lipids and lipid-like molecules	Prenol lipids	Retinoids	map00830 Retinol metabolism;	6.94207e+07	8.19258e+07	8.07679e+07	8.38866e+07	8.48315e+07	7.12406e+07	8.62022e+07	7.70512e+07	7.07596e+07	8.29369e+07	9.937e+07	7.7964e+07	3.70695e+07	7.19589e+07	5.28013e+07	9.86921e+07	5.45361e+07	6.22058e+07	5.45006e+07	6.67286e+07	6.62136e+07	5.81576e+07
9.237_253.2407	(9z)-9-hexadecenamide	C16 H31 N O	253.241	9.237		S58811355				level4					3.99617e+08	4.28336e+08	4.10689e+08	4.34963e+08	3.78622e+08	4.05367e+08	3.77e+08	4.06128e+08	4.01061e+08	4.03741e+08	7.13589e+08	6.79879e+08	8.29206e+08	3.574e+08	3.47727e+08	3.47681e+08	4.30535e+08	4.09236e+08	4.79466e+08	4.7293e+08	4.38251e+08	1.3516e+09
8.591_295.2513	(9z,12z)-n-hydroxy-9,12-octadecadienamide	C18 H33 N O2	295.251	8.591		S4952480		64.8		level4					5.60221e+07	5.89882e+07	5.82541e+07	5.50266e+07	6.22553e+07	5.61477e+07	6.53422e+07	5.6679e+07	6.69701e+07	6.37033e+07	7.53281e+07	7.54834e+07	9.42964e+07	4.20552e+07	4.60869e+07	4.25804e+07	4.53904e+07	4.42715e+07	4.71492e+07	5.49306e+07	4.37955e+07	2.38542e+08
4.975_147.072	(e)-5-(methylsulfanyl)pentanal oxime	C6 H13 N O S	147.072	4.975	C17245	S24785237				level4				map01210 2-Oxocarboxylic acid metabolism;	1.70631e+06	1.53647e+06	1.69661e+06	2.06723e+06	1.4425e+06	1.74778e+06	1.61061e+06	1.60376e+06	1.75266e+06	1.65447e+06	1.14105e+06	910067	1.09934e+06	333614	410722	1.94166e+06	509974	1.68991e+06	1.77802e+06	2.66595e+06	1.11727e+06	887186
0.953_198.0393	(e)-nitrofurazone	C6 H6 N4 O4	198.039	0.953	C08042	S4566720	HMDB0014480			level4	Organoheterocyclic compounds	Furans	Nitrofurans	NULL	1.29009e+07	1.40778e+07	1.28966e+07	1.14617e+07	6.77393e+06	1.15413e+07	1.15984e+07	1.22421e+07	1.27946e+07	6.53994e+06	5.65709e+06	8.35257e+06	6.99587e+06	1.44546e+07	6.52339e+06	6.93535e+06	1.26958e+07	7.37393e+06	8.39901e+06	8.0156e+06	1.04476e+07	2.09999e+07
8.554_276.2092	(e)-parinaric acid	C18 H28 O2	276.209	8.554		S4445965				level4					1.84261e+07	1.18501e+07	1.80185e+07	1.20776e+07	1.87847e+07	1.92046e+07	1.95714e+07	1.11863e+07	1.80326e+07	7.13884e+06	2.10847e+07	1.5583e+07	2.31436e+07	2.08005e+07	3.87561e+07	2.21353e+07	4.26541e+06	4.87015e+06	4.13459e+06	4.28123e+06	3.21539e+06	6.42421e+06
8.152_164.0477	(e)-p-coumaric acid	C9 H8 O3	164.048	8.152	C00811	S553148	HMDB0002035			level4	Phenylpropanoids and polyketides	Cinnamic acids and derivatives	Hydroxycinnamic acids and derivatives	map00130 Ubiquinone and other terpenoid-quinone biosynthesis; map00350 Tyrosine metabolism; map01100 Metabolic pathways;	498060	425915	377411	358278	493276	416807	347774	445159	614617	429457	1.52358e+06	2.15365e+06	1.96501e+06	2.10152e+06	2.16972e+06	2.07311e+06	2.4623e+06	2.6313e+06	2.60971e+06	2.84519e+06	1.93518e+06	2.41404e+06
8.319_180.1517	(e,e)-2,4-dodecadienal	C12 H20 O	180.152	8.319		S4519024	HMDB0039590			level4	Organic oxygen compounds	Organooxygen compounds	Carbonyl compounds		1.02461e+06	992946	918733	1.07822e+06	952389	1.06249e+06	1.04654e+06	977255	676750	1.10386e+06	872841	771450	834382	947459	890702	880012	2.32031e+06	1.68608e+06	1.8221e+06	2.12745e+06	1.87774e+06	1.50403e+06
7.773_336.0508	(sulfooxy)methyl 5-(3,4-dihydroxyphenyl)-4-hydroxypentanoate	C12 H16 O9 S	336.051	7.773		S35031665	HMDB0059977			level4	Benzenoids	Phenols	Benzenediols		2.55215e+06	2.46496e+06	2.60725e+06	2.65119e+06	2.66261e+06	2.92518e+06	2.83733e+06	2.71226e+06	2.81644e+06	2.66845e+06	2.38146e+06	4.39558e+06	5.35522e+06	4.31859e+06	3.6323e+06	5.22285e+06	4.40062e+06	5.36866e+06	5.32879e+06	5.13749e+06	5.63952e+06	4.75513e+06
6.598_188.084	(z)-3-butylidenephthalide	C12 H12 O2	188.084	6.598	C16924	S557578	HMDB0032061			level4	Organoheterocyclic compounds	Isocoumarans	Isobenzofuranones	NULL	1.56736e+06	1.5022e+06	1.45673e+06	1.66551e+06	1.73698e+06	1.54231e+06	1.59582e+06	1.76213e+06	1.88421e+06	1.70431e+06	1.9764e+06	1.48847e+06	1.77157e+06	1.27271e+06	1.77237e+06	2.59709e+06	816468	2.15964e+06	785130	604261	956791	768687
8.868_204.1153	(z)-hex-3-enyl benzoate	C13 H16 O2	204.115	8.868		S4519192	HMDB0033379			level4	Benzenoids	Benzene and substituted derivatives	Benzoic acids and derivatives		6.49635e+06	6.20597e+06	7.02753e+06	6.38346e+06	6.50946e+06	6.9069e+06	5.8734e+06	5.96097e+06	7.19216e+06	6.30586e+06	7.64549e+06	8.21772e+06	7.91229e+06	6.31163e+06	9.91067e+06	8.64104e+06	4.21192e+06	4.60857e+06	4.42076e+06	3.23708e+06	3.36512e+06	3.76146e+06
10.155_343.3426	[similar to: (+/-)5(6)-dihet; δmass: 5.0968 da]		343.343	10.155						level5					938598	892656	888626	875966	848058	932750	1.02807e+06	1.02905e+06	858622	901640	1.41408e+06	1.23231e+06	1.3826e+06	1.29057e+06	1.49564e+06	1.74826e+06	794412	734675	880062	729344	670779	767920
1.305_169.0583	[similar to: decanoyl-coenzyme a; δmass: -752.1927 da]		169.058	1.305						level5					5.96948e+06	6.18576e+06	6.58748e+06	7.007e+06	6.05635e+06	6.8492e+06	7.23153e+06	7.0883e+06	5.39617e+06	6.42705e+06	7.53419e+06	6.65475e+06	6.91323e+06	8.75085e+06	6.19283e+06	7.18858e+06	5.39949e+06	9.09311e+06	6.44464e+06	5.27906e+06	5.6382e+06	7.91076e+06
9.383_521.7956	[similar to: dl-dipalmitoylphosphatidylcholine; δmass: -211.7666 da]		521.796	9.383						level5					3.09501e+06	2.57165e+06	2.10396e+06	2.83273e+06	3.34688e+06	1.7894e+06	1.46203e+06	2.77456e+06	2.83698e+06	3.39508e+06	2.75514e+06	2.53217e+06	2.59718e+06	2.54494e+06	2.61026e+06	2.42493e+06	3.06617e+06	2.77965e+06	1.88727e+06	2.52508e+06	2.58525e+06	1.96649e+06
0.633_146.9969	[similar to: l-glutamic acid; δmass: -0.0563 da]		146.997	0.633						level5					1.05502e+08	1.14939e+08	1.10221e+08	1.11304e+08	1.16773e+08	1.1056e+08	1.13481e+08	1.18124e+08	1.18904e+08	1.15764e+08	1.00516e+08	9.02874e+07	1.08838e+08	1.02595e+08	9.8938e+07	9.97624e+07	9.46658e+07	1.02418e+08	1.03075e+08	1.18459e+08	1.06506e+08	1.05127e+08
0.627_184.9528	[similar to: nicotinamide adenine dinucleotide (nad+); δmass: -478.1563 da]		184.953	0.627						level5					3.10304e+07	3.15964e+07	3.12624e+07	3.18509e+07	3.1105e+07	3.04773e+07	3.16537e+07	3.23889e+07	3.21865e+07	2.96754e+07	2.69228e+07	2.70125e+07	3.06881e+07	3.04303e+07	2.73046e+07	2.95905e+07	2.24353e+07	3.11891e+07	3.58593e+07	3.5281e+07	3.10799e+07	3.1384e+07
0.71_119.9591	[similar to: silibinin; δmass: -362.1622 da]		119.959	0.71						level5					8.41925e+06	8.50654e+06	8.62726e+06	7.84801e+06	8.30414e+06	8.71206e+06	8.03964e+06	8.38675e+06	9.05613e+06	8.47819e+06	7.18722e+06	5.79931e+06	7.32373e+06	8.70528e+06	5.96304e+06	8.30804e+06	8.45346e+06	9.38645e+06	1.05509e+07	9.89462e+06	9.13637e+06	9.97678e+06
0.59_196.0939	[similar to: tacrolimus; δmass: -607.3881 da]		196.094	0.59						level5					7.24519e+06	8.27195e+06	7.8399e+06	7.29057e+06	8.36949e+06	8.27238e+06	7.96394e+06	8.18468e+06	8.60954e+06	8.34491e+06	8.72358e+06	7.16383e+06	9.55496e+06	9.54957e+06	9.50961e+06	1.05417e+07	6.54705e+06	7.71421e+06	6.57044e+06	4.9592e+06	6.90441e+06	8.20512e+06
0.631_168.0513	[similar to: uric acid; δmass: 0.0230 da]		168.051	0.631						level5					3.43831e+07	3.58254e+07	3.49429e+07	3.41722e+07	3.58448e+07	3.42474e+07	3.5678e+07	3.41133e+07	3.57424e+07	3.50102e+07	3.01053e+07	2.1485e+07	3.02072e+07	2.86939e+07	3.05975e+07	3.42427e+07	3.27641e+07	3.32958e+07	3.63344e+07	3.01484e+07	2.99585e+07	3.36046e+07
9.283_507.3335	1-(10z-heptadecenoyl)-sn-glycero-3-phosphocholine	C25 H50 N O7 P	507.334	9.283		S24842039				level4					1.39488e+06	1.33351e+06	1.34281e+06	1.38236e+06	1.4195e+06	1.44662e+06	1.40646e+06	1.35814e+06	1.29022e+06	1.3293e+06	1.1861e+06	1.30211e+06	1.22389e+06	1.53401e+06	1.18087e+06	1.57518e+06	1.18467e+06	1.92569e+06	1.04779e+06	1.3413e+06	1.34547e+06	1.4397e+06
0.7_203.0799	1-(3-phenyl-1h-1,2,4-triazol-5-yl)urea	C9 H9 N5 O	203.08	0.7	C15383	S192980		12.1		level4				NULL	1.9109e+07	2.065e+07	2.07774e+07	1.51644e+07	2.05424e+07	1.49055e+07	2.13411e+07	2.05511e+07	1.87509e+07	2.19284e+07	1.72614e+07	1.72585e+07	1.47904e+07	1.4318e+07	2.47435e+07	1.45351e+07	1.75499e+07	2.04094e+07	1.58257e+07	1.4057e+07	2.01726e+07	1.64895e+07
9.453_358.1439	1-(4-hydroxy-3-methoxyphenyl)-3-oxo-5-decanesulfonic acid	C17 H26 O6 S	358.144	9.453		S112684	HMDB0038999			level4	Benzenoids	Phenols	Methoxyphenols		1.35391e+06	1.29044e+06	1.31647e+06	1.40496e+06	1.21976e+06	1.30407e+06	1.34815e+06	1.41002e+06	1.31781e+06	1.19823e+06	701903	651821	935692	1.40445e+06	922603	1.02096e+06	1.59482e+06	1.26902e+06	1.35152e+06	1.65488e+06	1.62265e+06	1.36982e+06
8.855_172.1255	1,1,6-trimethyl-1,2-dihydronaphthalene	C13 H16	172.125	8.855		S108567	HMDB0040284			level4	Benzenoids	Naphthalenes	null		979834	832152	923950	921866	933062	899357	766975	867362	926519	935288	1.20124e+06	951205	853064	681253	2.0851e+06	1.17833e+06	375510	827923	486792	465966	376972	480744
9.413_94.0784	1,3,5-heptatriene	C7 H10	94.0784	9.413		S4518902	HMDB0061889			level4	Hydrocarbons	Unsaturated hydrocarbons	Olefins		4.59116e+06	4.70173e+06	6.15459e+06	4.75727e+06	5.05961e+06	5.32116e+06	5.37243e+06	5.96551e+06	4.44675e+06	4.79283e+06	8.71551e+06	8.9362e+06	9.51391e+06	4.80676e+06	4.06879e+06	2.98283e+06	4.78064e+06	5.26579e+06	6.64246e+06	7.43065e+06	5.36402e+06	1.33635e+07
8.17_190.1725	1,4-di-tert-butylbenzene	C14 H22	190.173	8.17		S13293	HMDB0094670			level4	Benzenoids	Benzene and substituted derivatives	Phenylpropanes		1.62688e+07	1.56051e+07	1.77935e+07	2.40732e+07	1.93678e+07	2.84673e+07	2.34233e+07	2.42595e+07	3.20852e+07	2.40396e+07	672215	329609	438045	445895	586781	308935	546528	640288	386423	417690	349671	747634
3.193_158.0847	1,5-dan	C10 H10 N2	158.085	3.193	C19463	S15851				level4				NULL	5.4906e+06	5.74155e+06	5.51949e+06	5.58434e+06	5.45621e+06	5.64528e+06	5.70098e+06	5.5613e+06	5.61161e+06	5.52558e+06	4.92384e+06	5.12382e+06	5.24997e+06	6.11114e+06	5.6072e+06	6.44023e+06	4.80197e+06	6.66315e+06	5.81504e+06	4.92993e+06	5.68445e+06	5.89836e+06
8.853_260.1777	1,9-heptadecadien-4,6-diyn-3,8-diol	C17 H24 O2	260.178	8.853		S4446384				level4					2.79809e+06	3.10961e+06	3.03246e+06	3.05686e+06	3.04687e+06	3.26344e+06	2.96534e+06	2.82002e+06	2.91671e+06	2.78629e+06	3.6492e+06	3.6909e+06	3.23641e+06	2.43223e+06	6.00638e+06	3.98957e+06	1.59822e+06	2.32227e+06	1.25621e+06	1.43532e+06	1.11434e+06	1.36119e+06
0.65_265.1162	1-[(3-carboxypropyl)amino]-1-deoxy-beta-d-fructofuranose	C10 H19 N O7	265.116	0.65		S30777283	HMDB0038663			level4	Organic acids and derivatives	Carboxylic acids and derivatives	Amino acids, peptides, and analogues		1.83159e+06	1.94353e+06	1.73375e+06	1.96995e+06	2.01325e+06	1.72918e+06	1.8568e+06	1.94857e+06	2.07322e+06	1.8208e+06	3.09595e+06	2.27801e+06	2.07362e+06	1.95535e+06	3.3444e+06	2.32967e+06	1.9613e+06	1.17708e+06	1.40581e+06	1.6146e+06	2.19123e+06	777778
9.226_236.2143	10,12-hexadecadienal	C16 H28 O	236.214	9.226		S4446499				level4					7.64086e+06	7.15846e+06	8.77494e+06	6.67107e+06	8.32608e+06	6.94035e+06	8.39688e+06	8.83937e+06	8.66313e+06	7.50305e+06	1.90254e+07	1.27117e+07	1.38752e+07	6.87278e+06	7.04032e+06	6.32886e+06	1.07671e+07	6.59872e+06	7.3873e+06	8.61072e+06	6.32031e+06	1.78615e+07
5.987_215.1524	11343172	C11 H21 N O3	215.152	5.987	C18830	S94028				level4				NULL	2.69481e+06	2.69847e+06	2.66044e+06	2.74938e+06	2.74361e+06	2.61143e+06	2.82227e+06	2.78907e+06	2.92179e+06	2.75863e+06	1.02248e+06	953132	1.47471e+06	1.7521e+06	720879	1.2375e+06	1.10162e+06	1.16642e+06	3.07454e+06	1.38023e+06	1.92384e+06	3.45431e+07
6.13_201.1731	11-aminoundecanoic acid	C11 H23 N O2	201.173	6.13	C19325	S16168				level4				NULL	2.62677e+06	2.506e+06	2.62637e+06	2.5938e+06	2.51061e+06	2.73941e+06	2.64841e+06	2.72346e+06	2.80851e+06	2.5813e+06	1.06751e+06	1.0431e+06	1.66792e+06	1.48888e+06	602187	1.05775e+06	1.00493e+06	902254	4.18238e+06	1.20979e+06	1.75156e+06	3.1962e+07
6.059_199.1575	11-nitro-1-undecene	C11 H21 N O2	199.157	6.059		S473391	HMDB0062669			level4	Organic 1,3-dipolar compounds	Allyl-type 1,3-dipolar organic compounds	Organic nitro compounds		1.28048e+07	1.35158e+07	1.33133e+07	1.30629e+07	1.31905e+07	1.37986e+07	1.39459e+07	1.42626e+07	1.425e+07	1.46047e+07	7.95665e+06	6.58227e+06	9.75817e+06	1.15805e+07	6.80083e+06	7.74646e+06	8.54331e+06	7.74759e+06	1.57563e+07	8.39396e+06	1.10346e+07	8.64333e+07
8.358_262.1934	11-phenylundecanoic acid	C17 H26 O2	262.193	8.358		S69314				level4					8.46644e+07	8.63062e+07	8.59118e+07	8.65409e+07	8.34389e+07	8.72286e+07	8.2382e+07	8.568e+07	8.22224e+07	8.80875e+07	1.0356e+08	1.37609e+08	9.03239e+07	1.46059e+08	1.14902e+08	1.07963e+08	9.45759e+07	1.49597e+08	9.74009e+07	8.17283e+07	1.1245e+08	1.22563e+08
8.451_280.2039	12-hhtre	C17 H28 O3	280.204	8.451		S4472190				level4					1.15405e+06	1.14484e+06	1.16173e+06	1.28158e+06	1.00618e+06	1.13542e+06	1.17741e+06	1.11509e+06	1.11713e+06	1.27069e+06	1.22992e+06	1.5306e+06	1.09645e+06	2.29654e+06	2.46051e+06	1.94925e+06	1.26737e+06	3.8324e+06	1.53308e+06	812987	1.22293e+06	1.42538e+06
8.483_292.2042	12-oxo phytodienoic acid	C18 H28 O3	292.204	8.483	C01226	MReference-9879			34.5	level3	FA Fatty acyls	FA02 Octadecanoids	FA0201 12-oxophytodienoic acid metabolites	map00592 alpha-Linolenic acid metabolism; map01100 Metabolic pathways;	829863	606392	661620	624391	594357	852462	684674	677508	767187	619458	833413	1.09749e+06	1.1928e+06	693904	1.50442e+06	1.06215e+06	432099	465906	316949	309570	405151	225218
7.391_318.2196	15-deoxy-δ12,14-prostaglandin a1	C20 H30 O3	318.22	7.391		MReference-4724			81.5	level2					1.15615e+07	1.23802e+07	1.13672e+07	1.21736e+07	1.19279e+07	1.22445e+07	1.14851e+07	1.16692e+07	1.07577e+07	1.1222e+07	1.27817e+07	1.41109e+07	1.15404e+07	1.57349e+07	1.50306e+07	1.54149e+07	1.52832e+07	2.7506e+07	1.7606e+07	1.27334e+07	1.95723e+07	2.16215e+07
9.137_322.251	15-oxoede	C20 H34 O3	322.251	9.137		MReference-9905			79.1	level2					750743	624473	594853	815816	610391	727791	810226	628728	534415	593273	1.99805e+06	1.98029e+06	1.6323e+06	1.5564e+06	2.47551e+06	2.35523e+06	2.13819e+06	2.60352e+06	970191	1.89433e+06	2.20387e+06	1.04146e+06
9.418_402.2769	16-o-deacetyl-16-epi-scalarolbutenolide	C25 H38 O4	402.277	9.418		S8651654				level4					1.95001e+07	1.94464e+07	2.05302e+07	1.97894e+07	1.9526e+07	2.00439e+07	2.02093e+07	2.0169e+07	1.93686e+07	2.0566e+07	2.01065e+07	3.1027e+07	3.09035e+07	1.54537e+07	2.36932e+07	1.37928e+07	3.66594e+07	1.20723e+07	2.27308e+07	4.82804e+07	1.32658e+07	1.25423e+07
9.954_362.1908	17,21-epoxy-9-fluoro-11beta-hydroxyprogesterone	C21 H27 F O4	362.191	9.954	C15309	S210391				level4				NULL	3.43743e+06	2.36839e+06	2.41456e+06	2.46316e+06	2.20229e+06	1.99809e+06	2.77354e+06	2.12675e+06	2.18244e+06	2.11677e+06	3.13708e+06	3.02673e+06	2.04031e+06	2.40937e+06	3.23504e+06	3.14146e+06	2.72802e+06	3.80054e+06	2.61633e+06	2.79911e+06	4.09607e+06	2.72584e+06
9.847_316.2975	1724514	C19 H40 O3	316.298	9.847	C13859	S65572				level4	FA Fatty acyls	FA10 Fatty ethers	Null	NULL	5.47346e+07	5.40953e+07	5.25872e+07	5.90292e+07	5.60661e+07	5.34604e+07	5.46994e+07	4.96685e+07	4.75448e+07	5.16427e+07	5.12548e+07	5.60101e+07	4.73232e+07	7.75982e+07	7.44741e+07	7.36385e+07	7.01094e+07	7.25789e+07	5.88109e+07	6.46768e+07	7.66837e+07	4.7271e+07
9.56_330.2769	1728235	C19 H38 O4	330.277	9.56		S14201				level4					1.57555e+07	1.42566e+07	1.39683e+07	1.47243e+07	1.36582e+07	1.25073e+07	1.30127e+07	1.24315e+07	1.29401e+07	1.21456e+07	1.76183e+07	2.22594e+07	1.6806e+07	2.51005e+07	2.04055e+07	1.77322e+07	1.72242e+07	1.20608e+07	1.15434e+07	2.09423e+07	9.92952e+06	1.13445e+07
9.419_291.2559	17-amino-5?-androstan-11-ol	C19 H33 N O	291.256	9.419	C15356	S216210				level4				NULL	2.10863e+06	1.78497e+06	1.98993e+06	1.68695e+06	1.81782e+06	1.6372e+06	1.78799e+06	1.82718e+06	1.61501e+06	1.91336e+06	3.20607e+06	3.19089e+06	3.66188e+06	1.55043e+06	1.83817e+06	1.70738e+06	1.7881e+06	2.05173e+06	2.06606e+06	2.41167e+06	1.98364e+06	5.17876e+06
7.479_330.2197	17α-hydroxyprogesterone	C21 H30 O3	330.22	7.479	C01176	MReference-287	HMDB0000374		96	level2	Lipids and lipid-like molecules	Steroids and steroid derivatives	Pregnane steroids	map00140 Steroid hormone biosynthesis; map01100 Metabolic pathways; map04913 Ovarian steroidogenesis; map04927 Cortisol synthesis and secretion; map04934 Cushing syndrome;	6.86593e+06	5.63739e+06	5.35022e+06	5.87926e+06	4.46623e+06	3.58027e+06	3.81379e+06	4.26494e+06	3.75291e+06	3.96903e+06	845489	236663	418654	44585.3	1.13063e+06	128691	816812	124501	104701	296050	158733	773806
5.584_179.0441	181594	C6 H5 N5 O2	179.044	5.584	C03975	S10277	HMDB0000704			level4	Organoheterocyclic compounds	Pteridines and derivatives	Pterins and derivatives	NULL	6.92395e+06	6.71917e+06	7.34272e+06	6.57322e+06	6.80113e+06	7.36239e+06	7.03677e+06	6.99828e+06	6.92323e+06	6.41317e+06	6.7019e+06	8.06104e+06	5.33524e+06	3.45621e+06	4.68942e+06	1.13386e+07	3.26637e+06	7.51572e+06	5.92521e+06	1.09892e+07	3.86452e+06	4.54655e+06
6.535_229.168	1872050	C12 H23 N O3	229.168	6.535		S1361783	HMDB0013267			level4	Organic acids and derivatives	Carboxylic acids and derivatives	Amino acids, peptides, and analogues		4.79767e+06	5.17948e+06	4.67306e+06	5.31561e+06	4.74693e+06	5.28759e+06	5.36871e+06	4.94554e+06	4.12348e+06	4.72727e+06	1.83136e+06	1.64694e+06	2.17652e+06	2.66463e+06	1.48117e+06	2.59046e+06	2.05155e+06	1.78013e+06	5.51711e+06	2.79948e+06	2.77249e+06	5.55048e+07
7.148_334.2147	1886839	C20 H30 O4	334.215	7.148	C14504	S6528			68.3	level4				NULL	2.78473e+07	2.26339e+07	3.03515e+07	2.49055e+07	3.00386e+07	2.27595e+07	2.34256e+07	3.02509e+07	2.67047e+07	2.60231e+07	3.01974e+07	3.29189e+07	2.25693e+07	3.24827e+07	3.24776e+07	2.9784e+07	3.63558e+07	6.23518e+07	4.34019e+07	3.529e+07	4.38137e+07	4.04246e+07
9.333_615.3384	1-deoxy-1-{[(7r)-4,7-dihydroxy-4-oxido-10-oxo-3,5,9-trioxa-4lambda~5~-phosphapentacos-1-yl]amino}-beta-d-fructopyranose	C27 H54 N O12 P	615.338	9.333		S113381061				level4					933841	849807	949699	864190	939498	886427	891890	870407	991328	984181	1.63257e+06	1.76436e+06	1.10755e+06	1.37373e+06	1.34092e+06	1.30472e+06	679815	680456	572770	818515	860439	659909
0.729_242.0193	1d-myo-inositol 1,2-cyclic phosphate	C6 H11 O8 P	242.019	0.729	C04299	S109081	HMDB0001125	92		level4	Organic acids and derivatives	Organic phosphoric acids and derivatives	null	NULL	2.19792e+07	2.46898e+07	2.21862e+07	2.52221e+07	2.60962e+07	2.46055e+07	2.4904e+07	2.67739e+07	2.72701e+07	2.82938e+07	2.49358e+07	2.33397e+07	2.3541e+07	2.47781e+07	2.54118e+07	2.37681e+07	2.57719e+07	2.52392e+07	2.20444e+07	2.38218e+07	2.50121e+07	2.53138e+07
9.886_309.303	1-hexadecanoylpyrrolidine	C20 H39 N O	309.303	9.886		S216397	HMDB0032740		52.1	level4	Organoheterocyclic compounds	Pyrrolidines	N-acylpyrrolidines		1.36475e+09	1.42896e+09	1.4304e+09	1.44925e+09	1.38888e+09	1.39286e+09	1.34258e+09	1.24188e+09	1.39007e+09	1.26791e+09	1.97615e+09	2.10001e+09	2.34283e+09	1.41745e+09	1.47743e+09	1.33694e+09	1.46657e+09	1.49162e+09	1.42245e+09	1.69637e+09	1.5661e+09	2.76805e+09
0.702_217.0952	1-isothiocyanato-8-(methylthio)octane	C10 H19 N S2	217.095	0.702		S8346864	HMDB0038447			level4	Organosulfur compounds	Isothiocyanates	null		2.1683e+06	2.1416e+06	1.83004e+06	1.54011e+06	2.35627e+06	1.96386e+06	2.15131e+06	2.27202e+06	2.09616e+06	1.94057e+06	1.56416e+06	1.43857e+06	1.44391e+06	1.77702e+06	1.95591e+06	1.69862e+06	2.34044e+06	1.7116e+06	1.31095e+06	2.03938e+06	2.19728e+06	1.58335e+06
9.842_537.3802	1-nonadecanoyl-sn-glycero-3-phosphocholine	C27 H56 N O7 P	537.38	9.842		S24693548				level4					3.95692e+06	3.76117e+06	3.89449e+06	4.28679e+06	4.00794e+06	3.78833e+06	3.88786e+06	3.44762e+06	3.87855e+06	4.25835e+06	4.06924e+06	5.53291e+06	4.88e+06	6.5246e+06	7.04655e+06	6.21648e+06	3.7212e+06	3.89439e+06	3.03766e+06	3.32836e+06	3.19106e+06	3.0963e+06
9.68_356.2925	1-oleoyl-rac-glycerol	C21 H40 O4	356.293	9.68		BGI47		95.1		level2					7.54515e+07	7.67026e+07	7.3543e+07	7.73446e+07	7.55466e+07	7.47688e+07	7.66912e+07	7.303e+07	7.53905e+07	7.21756e+07	7.72787e+07	1.40992e+08	7.8535e+07	9.60089e+07	1.02921e+08	7.94552e+07	8.22918e+07	3.6652e+07	5.86509e+07	1.1657e+08	3.94494e+07	3.66038e+07
0.556_83.0736	1-piperideine	C5 H9 N	83.0736	0.556	C06181	S61469				level4	Alkaloids	Alkaloids derived from lysine	Piperidine alkaloids	map01100 Metabolic pathways;	5.88854e+06	6.72683e+06	6.21513e+06	6.01134e+06	6.35839e+06	5.90401e+06	5.90119e+06	6.84966e+06	6.8142e+06	5.79353e+06	6.13697e+06	5.44864e+06	6.51825e+06	6.15513e+06	6.49932e+06	7.2155e+06	6.10607e+06	6.57011e+06	5.65402e+06	5.15854e+06	6.27961e+06	6.35824e+06
8.528_264.2091	2-(4-nonylphenoxy)ethanol	C17 H28 O2	264.209	8.528		S7414				level4					3.72745e+07	3.98608e+07	3.68389e+07	3.67147e+07	4.05999e+07	3.97903e+07	4.01522e+07	3.72732e+07	3.5096e+07	3.75674e+07	4.57641e+07	5.64599e+07	3.51827e+07	5.1361e+07	5.58208e+07	5.56798e+07	4.11165e+07	4.55949e+07	3.55519e+07	3.72975e+07	4.45999e+07	4.83796e+07
6.989_240.1012	2-(hydroxyamino)-1-methyl-6-phenylimidazo[4,5-b]pyridine	C13 H12 N4 O	240.101	6.989	C20286	S94711				level4				map05204 Chemical carcinogenesis;	223947	207819	241513	273635	256060	223380	221224	225999	268288	194652	22527.6	25481.4	20488.1	26040.4	1.23104e+06	926601	109509	239270	345956	485887	4.14657e+06	46529.1
0.641_290.1227	2-(n(omega)-l-arginine)succinic acid	C10 H18 N4 O6	290.123	0.641	C03406	S16059	HMDB0000052			level4	Organic acids and derivatives	Carboxylic acids and derivatives	Amino acids, peptides, and analogues	map00220 Arginine biosynthesis; map00250 Alanine, aspartate and glutamate metabolism; map01100 Metabolic pathways; map01230 Biosynthesis of amino acids;	9.55513e+06	9.30457e+06	9.78049e+06	8.99049e+06	1.0116e+07	9.29374e+06	9.86137e+06	1.00467e+07	1.00688e+07	9.90423e+06	1.11992e+07	9.16967e+06	1.08067e+07	8.78776e+06	1.72863e+07	1.40037e+07	8.97792e+06	9.25036e+06	5.54664e+06	6.11384e+06	8.51865e+06	6.5651e+06
0.67_133.1104	2,2'-iminodipropan-1-ol	C6 H15 N O2	133.11	0.67		S37226				level4					1.23326e+07	1.2326e+07	1.20088e+07	1.2408e+07	1.26703e+07	1.24656e+07	1.31591e+07	1.33157e+07	1.34959e+07	1.3142e+07	8.38341e+06	4.3761e+06	6.91318e+06	7.79369e+06	1.54581e+07	1.06748e+07	1.65009e+07	1.55992e+07	1.32199e+07	1.45848e+07	1.35549e+07	1.60052e+07
8.85_212.1568	2,6-di-iso-propylnaphthalene	C16 H20	212.157	8.85		S29899	HMDB0059902			level4	Benzenoids	Naphthalenes	null		1.31842e+06	1.28288e+06	1.72565e+06	1.26331e+06	1.35518e+06	1.37102e+06	1.73035e+06	1.83562e+06	1.61128e+06	1.15013e+06	1.8735e+06	1.95152e+06	1.75708e+06	977719	2.79639e+06	2.30179e+06	706341	981133	603098	519020	569737	585810
9.024_234.1987	2,6-di-tert-butyl-4-ethylphenol	C16 H26 O	234.199	9.024		S18924	HMDB0040179			level4	Benzenoids	Benzene and substituted derivatives	Phenylpropanes		4.65728e+06	5.5227e+06	4.75217e+06	5.22501e+06	4.55635e+06	5.78979e+06	4.98773e+06	4.00659e+06	3.69996e+06	4.43508e+06	6.41492e+06	7.65408e+06	8.59315e+06	3.53587e+06	3.38893e+06	4.50475e+06	4.43193e+06	4.40167e+06	5.14674e+06	5.72688e+06	4.64249e+06	1.08752e+07
8.871_222.1621	2,6-di-tert-butylhydroquinone	C14 H22 O2	222.162	8.871		S68075	HMDB0040178			level4	Benzenoids	Benzene and substituted derivatives	Phenylpropanes		2.25842e+06	2.35096e+06	1.99246e+06	2.86174e+06	2.16505e+06	2.3302e+06	2.90809e+06	1.77856e+06	1.88734e+06	1.78914e+06	3.85519e+06	2.97399e+06	1.85668e+06	2.26862e+06	4.14345e+06	3.02336e+06	934879	1.46477e+06	939846	792687	976393	949382
9.885_408.3241	2-{[(hexadecyloxy)(hydroxy)phosphoryl]oxy}-n,n,n-trimethylethanaminium	C21 H47 N O4 P	408.324	9.885		S3474				level4					1.42112e+06	1.3771e+06	1.39409e+06	1.34252e+06	1.33936e+06	1.4548e+06	1.47872e+06	1.2895e+06	1.17374e+06	1.18916e+06	1.28913e+06	1.5414e+06	938166	1.77074e+06	1.71904e+06	1.7881e+06	1.63379e+06	1.82932e+06	2.50859e+06	2.17553e+06	2.28199e+06	1.31439e+06
9.641_360.1599	2-{3-[2-(1h-imidazol-2-ylmethyl)-6-methoxyphenoxy]benzyl}-1h-imidazole	C21 H20 N4 O2	360.16	9.641		S30776998	HMDB0033437			level4	Benzenoids	Benzene and substituted derivatives	Diphenylethers		4.9871e+06	5.86657e+06	5.04025e+06	6.45072e+06	5.29976e+06	5.65252e+06	5.98425e+06	5.15089e+06	5.63403e+06	5.89161e+06	2.67377e+06	3.14759e+06	2.1851e+06	5.3127e+06	4.50414e+06	3.65558e+06	5.9725e+06	5.59577e+06	6.89078e+06	5.98354e+06	6.44576e+06	2.56825e+06
3.14_138.0796	2085522	C7 H10 N2 O	138.08	3.14	C19218	S11481				level4				NULL	938747	932452	951062	973041	888960	957765	957017	917153	1.0706e+06	885862	878735	1.16316e+06	1.0585e+06	658370	629861	1.13748e+06	875533	984894	1.17959e+06	1.0863e+06	975664	2.48372e+06
6.323_391.2359	2172	C23 H29 N5 O	391.236	6.323		S30791812				level4					552820	578641	557141	542962	553124	554795	527020	502641	523102	454547	957091	845164	997165	906379	897782	1.03673e+06	994499	1.29499e+06	790497	685577	815119	1.04954e+06
6.481_206.0946	2210033	C12 H14 O3	206.095	6.481	C10476	S4445096	HMDB0030762			level4	Phenylpropanoids and polyketides	Cinnamic acids and derivatives	Cinnamic acid esters	NULL	1.15624e+06	1.1056e+06	1.03633e+06	1.06283e+06	1.06825e+06	1.14943e+06	1.21392e+06	1.11596e+06	1.22166e+06	1.0975e+06	1.24524e+06	1.25606e+06	744757	686726	1.53373e+06	1.58847e+06	304438	891221	229303	213248	549532	372673
0.588_613.8032	2347	C12 H13 I3 N2 O3	613.803	0.588		S25724				level4					2.66337e+06	2.85714e+06	2.77013e+06	2.84393e+06	2.74547e+06	2.80927e+06	2.62884e+06	2.58438e+06	2.85241e+06	2.69742e+06	1.9827e+06	1.66165e+06	2.38176e+06	2.39083e+06	2.1792e+06	2.26567e+06	2.42155e+06	2.32397e+06	3.22645e+06	2.82127e+06	2.76668e+06	2.7743e+06
9.264_342.256	2475675	C23 H34 O2	342.256	9.264		S4908583				level4					1.22781e+06	989553	994111	1.19608e+06	1.15373e+06	1.01859e+06	1.1017e+06	964067	1.09998e+06	972029	581271	846038	815334	757514	3.85299e+06	2.59606e+06	753240	1.02085e+06	467500	156344	1.10886e+06	421472
7.641_252.2092	2515	C16 H28 O2	252.209	7.641		S4517924				level4					2.86383e+06	2.11131e+06	2.51889e+06	2.58878e+06	2.08556e+06	2.20622e+06	2.03096e+06	2.43253e+06	2.22027e+06	2.5874e+06	2.68553e+06	3.92181e+06	3.35594e+06	4.39307e+06	2.72084e+06	6.14613e+06	1.27237e+06	1.58076e+06	963490	1.01811e+06	1.17273e+06	1.13157e+06
5.462_126.1047	2707	C8 H14 O	126.105	5.462	C07287	S9478	HMDB0035915	39.1		level4	Organic oxygen compounds	Organooxygen compounds	Carbonyl compounds	NULL	3.13235e+06	3.06621e+06	3.23232e+06	3.38709e+06	3.33037e+06	3.47319e+06	3.53211e+06	4.78346e+06	3.64467e+06	3.72118e+06	1.09672e+06	2.56792e+06	1.04973e+06	2.28074e+06	1.83014e+06	1.93089e+06	5.28109e+06	4.99396e+06	2.74427e+06	6.21816e+06	8.31195e+06	4.24554e+06
1.53_85.0892	2908	C5 H11 N	85.0892	1.53	C01746	S7791	HMDB0034301			level4	Organoheterocyclic compounds	Piperidines	null	map04974 Protein digestion and absorption;	4.07733e+08	2.86194e+08	2.92277e+08	2.64817e+08	2.62366e+08	2.89955e+08	3.02931e+08	2.89684e+08	2.71967e+08	3.00059e+08	2.56719e+08	2.55107e+08	2.49777e+08	3.30283e+08	2.80862e+08	3.41609e+08	2.55574e+08	3.26231e+08	2.59738e+08	2.20128e+08	2.64437e+08	2.75548e+08
7.473_317.2932	2-amino-1,3,4-octadecanetriol	C18 H39 N O3	317.293	7.473	C12144	MReference-545	HMDB0004610		65.1	level2	Organic nitrogen compounds	Organonitrogen compounds	Amines	map00600 Sphingolipid metabolism; map01100 Metabolic pathways;	1.61302e+07	1.60553e+07	1.51211e+07	1.58178e+07	1.61406e+07	1.61964e+07	1.55365e+07	1.5849e+07	1.47066e+07	1.53138e+07	1.84278e+07	2.03464e+07	2.38659e+07	1.77618e+07	1.22883e+07	1.48809e+07	1.48709e+07	1.62088e+07	2.32695e+07	2.06102e+07	1.76946e+07	4.73744e+07
0.701_191.0796	2-amino-2,3,7-trideoxy-d-lyxo-hept-6-ulosonic acid	C7 H13 N O5	191.08	0.701	C16850	S21865857				level4				map00400 Phenylalanine, tyrosine and tryptophan biosynthesis; map01100 Metabolic pathways;	6.38355e+06	5.16e+06	4.45282e+06	5.45218e+06	5.34802e+06	6.05031e+06	5.6017e+06	5.35022e+06	6.94766e+06	5.36858e+06	5.34295e+06	3.73009e+06	4.40789e+06	5.02926e+06	5.15125e+06	6.50726e+06	5.08282e+06	5.17331e+06	5.55674e+06	3.59275e+06	4.65109e+06	4.85378e+06
4.945_212.1064	2-amino-3,4-dimethylimidazo(4,5-f)quinoline	C12 H12 N4	212.106	4.945	C19254	S56075	HMDB0029707			level4	Organoheterocyclic compounds	Quinolines and derivatives	null	NULL	1.64262e+06	1.67162e+06	1.60514e+06	1.69399e+06	1.63571e+06	1.7628e+06	1.18225e+06	1.71959e+06	1.71288e+06	1.65873e+06	125383	178290	130919	360701	7.81609e+06	5.45637e+06	745649	965116	1.89629e+06	2.4787e+06	2.02583e+07	438527
0.679_161.0691	2-aminoadipic acid	C6 H11 N O4	161.069	0.679	C00956	MReference-320	HMDB0000510	70.8	73.3	level2	Organic acids and derivatives	Carboxylic acids and derivatives	Amino acids, peptides, and analogues	map00310 Lysine degradation; map01100 Metabolic pathways; map01210 2-Oxocarboxylic acid metabolism; map01230 Biosynthesis of amino acids;	4.6256e+07	4.85905e+07	4.93902e+07	5.00558e+07	5.0378e+07	4.81014e+07	4.78998e+07	5.0532e+07	5.19766e+07	5.22903e+07	3.98701e+07	4.88359e+07	3.39069e+07	5.38485e+07	2.73651e+07	4.18263e+07	4.61447e+07	2.76016e+07	3.97644e+07	4.53192e+07	3.88007e+07	2.89866e+07
9.442_378.2769	2-arachidonoyl glycerol	C23 H38 O4	378.277	9.442	C13856	MReference-4740	HMDB0004666		91.2	level2	Lipids and lipid-like molecules	Endocannabinoids	null	map04080 Neuroactive ligand-receptor interaction; map04714 Thermogenesis; map04723 Retrograde endocannabinoid signaling;	3.00938e+07	3.66106e+07	3.09251e+07	3.559e+07	2.99144e+07	2.95021e+07	2.91795e+07	3.00234e+07	2.86722e+07	3.10818e+07	2.92454e+07	5.54795e+07	5.77962e+07	2.69035e+07	2.6558e+07	1.99251e+07	4.25688e+07	1.59726e+07	4.19063e+07	7.20158e+07	1.8046e+07	2.04341e+07
2.53_266.0904	2-cyclohexyl-4,6-dinitrophenol	C12 H14 N2 O5	266.09	2.53	C19038	S8223				level4				NULL	1.03242e+06	1.19015e+06	1.02835e+06	1.31392e+06	1.20132e+06	1.18322e+06	1.29123e+06	1.16938e+06	1.10396e+06	1.23399e+06	598114	1.15799e+06	735624	1.12961e+06	1.03049e+06	1.21227e+06	1.45227e+06	1.45988e+06	1.25706e+06	1.25391e+06	1.45683e+06	1.28928e+06
8.153_208.183	2-decylfuran	C14 H24 O	208.183	8.153		S21105875	HMDB0032215			level4	Organoheterocyclic compounds	Heteroaromatic compounds	null		1.80381e+07	1.7821e+07	1.96007e+07	2.61395e+07	3.70346e+07	3.25935e+07	2.67647e+07	2.56048e+07	3.73206e+07	2.68115e+07	1.20272e+06	660120	725207	1.01368e+06	876039	815678	856997	1.06457e+06	728057	796218	775000	1.17122e+06
7.788_268.1213	2ee5599gqs	C16 H16 N2 O2	268.121	7.788	C19217	S11448			36.5	level4				NULL	4.29592e+06	4.05162e+06	3.36752e+06	3.88775e+06	3.65189e+06	3.92714e+06	3.23925e+06	3.77126e+06	3.27115e+06	3.99039e+06	4.09919e+06	3.5342e+06	3.50011e+06	4.03554e+06	3.60025e+06	4.23427e+06	4.25347e+06	5.1108e+06	5.49749e+06	5.22401e+06	6.08135e+06	3.66943e+06
2.533_112.0162	2-furoic acid	C5 H4 O3	112.016	2.533	C01546	S10251740	HMDB0000617	25.5		level4	Organoheterocyclic compounds	Furans	Furoic acid and derivatives	map01100 Metabolic pathways;	1.68565e+06	1.92437e+06	1.78984e+06	1.76239e+06	1.93346e+06	1.80776e+06	2.02685e+06	1.9006e+06	1.84941e+06	1.97058e+06	69068.6	57145.3	215775	60279.2	191808	64046.7	6.32158e+06	2.26234e+06	3.251e+06	5.94642e+06	5.73944e+06	2.23671e+06
1.215_164.0476	2-hydroxycinnamic acid	C9 H8 O3	164.048	1.215	C01772	MReference-168	HMDB0002641	71.3	90.9	level2	Phenylpropanoids and polyketides	Cinnamic acids and derivatives	Hydroxycinnamic acids and derivatives	map00360 Phenylalanine metabolism; map01100 Metabolic pathways;	2.10435e+08	2.86645e+08	3.76525e+08	3.13518e+08	3.32535e+08	3.25383e+08	2.81682e+08	2.81611e+08	3.04978e+08	3.30213e+08	2.05137e+08	2.25727e+08	2.19719e+08	3.21565e+08	4.51339e+08	4.3174e+08	3.13412e+08	3.68812e+08	2.49637e+08	2.99169e+08	2.19729e+08	2.09263e+08
11.983_583.5186	2-hydroxy-n-[(2s,3r,4e,6r)-1,3,6-trihydroxy-4-octadecen-2-yl]heptadecanamide	C35 H69 N O5	583.519	11.983		S113381238				level4					3.9358e+06	4.1776e+06	3.67791e+06	3.70095e+06	3.60522e+06	3.73818e+06	3.80151e+06	3.8129e+06	3.93421e+06	3.97578e+06	5.52964e+06	3.84619e+06	4.28958e+06	3.76596e+06	4.0633e+06	4.50638e+06	4.66674e+06	3.64247e+06	4.05264e+06	6.20899e+06	4.48544e+06	2.9655e+06
9.801_314.2822	2-hydroxynonadecanoic acid	C19 H38 O3	314.282	9.801		S4446043				level4					4.0254e+07	3.79348e+07	4.1307e+07	3.92556e+07	3.90672e+07	3.67419e+07	3.84367e+07	3.77999e+07	3.63964e+07	3.72242e+07	4.08709e+07	3.90831e+07	3.75664e+07	4.60642e+07	5.22219e+07	5.33553e+07	5.03948e+07	5.61276e+07	4.62786e+07	4.10133e+07	5.70182e+07	4.3897e+07
2.42_366.1426	2-iodohexadecanal	C16 H31 I O	366.143	2.42		S2299788				level4					3.07372e+06	3.40875e+06	3.15349e+06	3.11717e+06	2.67107e+06	3.22335e+06	3.1969e+06	2.96864e+06	3.08759e+06	2.66773e+06	3.20471e+06	2.9723e+06	2.39052e+06	3.44299e+06	2.89659e+06	2.86973e+06	3.56106e+06	3.07473e+06	3.24723e+06	3.94817e+06	3.03785e+06	3.41702e+06
8.871_200.1204	2-isobutoxynaphthalene	C14 H16 O	200.12	8.871		S15722	HMDB0035076			level4	Benzenoids	Naphthalenes	null		7.45151e+06	6.16059e+06	6.97222e+06	7.20887e+06	5.89294e+06	6.37116e+06	6.64363e+06	6.0167e+06	6.06433e+06	5.74577e+06	7.84663e+06	7.60751e+06	6.39472e+06	5.28901e+06	1.02549e+07	8.71517e+06	3.52128e+06	4.95008e+06	4.47475e+06	3.44288e+06	3.48948e+06	3.55089e+06
0.702_166.1109	2-isobutyl-3-methoxypyrazine	C9 H14 N2 O	166.111	0.702		S30208	HMDB0031860			level4	Organoheterocyclic compounds	Diazines	Pyrazines		2.29947e+06	2.01633e+06	1.98967e+06	1.94257e+06	2.19692e+06	2.27282e+06	1.97053e+06	2.09949e+06	1.93433e+06	1.90987e+06	3.9321e+06	2.70494e+06	3.17147e+06	1.82044e+06	969763	2.28975e+06	2.09857e+06	1.87757e+06	3.20328e+06	2.78558e+06	1.14454e+06	3.44369e+06
3.117_156.0425	2-methoxy-phloroglucinol	C7 H8 O4	156.042	3.117		S3509032	HMDB0125077			level4	Benzenoids	Phenols	Methoxyphenols		1.00758e+06	1.01569e+06	1.05992e+06	998077	1.13198e+06	988799	1.06842e+06	1.06861e+06	970712	937579	408792	1.10034e+06	893108	1.69842e+06	1.21249e+06	938524	1.11589e+06	701666	569114	743905	723257	527495
0.573_206.0436	2-methylcitric acid	C7 H10 O7	206.044	0.573		S500	HMDB0000379			level4	Organic acids and derivatives	Carboxylic acids and derivatives	Tricarboxylic acids and derivatives		4.64955e+06	5.15179e+06	5.0426e+06	4.89027e+06	5.08175e+06	5.21776e+06	5.25081e+06	5.01427e+06	5.30119e+06	4.91624e+06	4.9317e+06	4.39862e+06	5.31752e+06	5.03397e+06	5.7382e+06	5.98239e+06	5.03026e+06	6.21351e+06	4.7037e+06	4.67184e+06	5.43992e+06	5.20968e+06
0.993_103.0457	2-methylthiazolidine	C4 H9 N S	103.046	0.993		S29856	HMDB0031682			level4	Organoheterocyclic compounds	Azolidines	Thiazolidines		1.1693e+07	1.15928e+07	1.22417e+07	1.1792e+07	1.1811e+07	1.13971e+07	1.14664e+07	1.20745e+07	1.21651e+07	1.20772e+07	1.23032e+07	1.37156e+07	1.34986e+07	1.47954e+07	1.60776e+07	1.54778e+07	8.93262e+06	1.67823e+07	7.60142e+06	6.96633e+06	9.86476e+06	1.09376e+07
9.55_312.2665	2-oxononadecanoic acid	C19 H36 O3	312.267	9.55		S4472343				level4					7.5841e+06	6.6131e+06	6.32967e+06	6.99482e+06	6.83778e+06	6.08991e+06	6.10648e+06	4.9563e+06	6.2628e+06	6.09787e+06	6.3146e+06	8.46622e+06	7.08627e+06	9.54119e+06	7.62605e+06	7.11048e+06	7.32017e+06	6.05728e+06	5.23009e+06	7.72429e+06	4.41827e+06	4.81452e+06
8.847_160.0891	2-phenyl-4-pentenal	C11 H12 O	160.089	8.847		S489034	HMDB0035207			level4	Benzenoids	Benzene and substituted derivatives	Phenylacetaldehydes		3.187e+06	4.00086e+06	4.93739e+06	4.35308e+06	4.71823e+06	3.76326e+06	3.28363e+06	4.92953e+06	4.10542e+06	4.13497e+06	4.49802e+06	1.37267e+06	4.04607e+06	5.30107e+06	5.13624e+06	5.9676e+06	3.39213e+06	4.31702e+06	3.18718e+06	4.02129e+06	4.26414e+06	3.37386e+06
7.249_405.1467	3-(1-methyl-7-oxo-3-propyl-4,7-dihydro-1h-pyrazolo[4,3-d]pyrimidin-5-yl)-4-propoxybenzenesulfonamide	C18 H23 N5 O4 S	405.147	7.249		S8199820	HMDB0061071			level4	Benzenoids	Benzene and substituted derivatives	Benzenesulfonamides		1.47594e+06	1.30468e+06	1.38369e+06	1.44989e+06	1.38066e+06	1.47907e+06	1.52404e+06	1.25905e+06	1.3804e+06	1.13182e+06	1.36977e+06	1.5173e+06	1.53559e+06	588305	1.25038e+06	1.33907e+06	1.38459e+06	1.38786e+06	1.55504e+06	1.33272e+06	1.15433e+06	2.04024e+06
7.247_486.0985	3-(5-hydroxy-6-isobutyryl-8,8-dimethyl-2-oxo-2h,8h-pyrano[2,3-f]chromen-4-yl)phenyl hydrogen sulfate	C24 H22 O9 S	486.099	7.247		S74851875	HMDB0126112			level4	Phenylpropanoids and polyketides	Neoflavonoids	Prenylated neoflavonoids		6.08219e+06	7.28145e+06	5.3212e+06	5.77783e+06	5.91754e+06	7.49986e+06	5.51498e+06	7.04756e+06	5.37563e+06	6.59785e+06	5.80716e+06	6.31522e+06	5.64447e+06	4.91391e+06	5.20609e+06	5.89014e+06	5.38946e+06	5.05282e+06	5.87726e+06	5.8001e+06	6.30383e+06	8.35949e+06
8.871_326.2428	3,3-difluoro-17-methyl-5?-androstan-17?-ol	C20 H32 F2 O	326.243	8.871	C15140	S224212				level4				NULL	3.77884e+06	3.87622e+06	3.85577e+06	4.30315e+06	3.68542e+06	3.36799e+06	3.98132e+06	3.65155e+06	3.93691e+06	3.88378e+06	4.85474e+06	4.18819e+06	3.74719e+06	3.24641e+06	5.15362e+06	4.19378e+06	2.11663e+06	3.41187e+06	2.3496e+06	2.27549e+06	2.40151e+06	1.50221e+06
0.633_109.0642	3,4-diaminopyridine	C5 H7 N3	109.064	0.633		S5705				level4					6.56587e+06	5.75432e+06	6.06909e+06	5.98365e+06	5.83839e+06	6.28036e+06	6.15071e+06	8.2122e+06	7.26428e+06	7.1614e+06	5.03299e+06	4.54079e+06	4.97561e+06	6.30537e+06	6.77892e+06	7.79236e+06	5.40052e+06	5.38574e+06	5.12241e+06	4.19264e+06	4.98355e+06	4.73037e+06
9.491_300.1941	3-{(1r,2r,3r,5s)-3,5-dihydroxy-2-[(1e,3s)-3-hydroxy-1-octen-1-yl]cyclopentyl}propanoic acid	C16 H28 O5	300.194	9.491		S113369430				level4					1.46099e+06	1.59534e+06	1.46412e+06	1.52753e+06	1.73057e+06	1.45621e+06	1.64819e+06	1.63555e+06	1.65905e+06	1.63056e+06	1.23452e+06	1.75075e+06	1.38648e+06	1.73163e+06	1.97323e+06	1.56256e+06	1.12947e+06	1.06151e+06	1.16972e+06	1.12995e+06	856299	882684
8.642_234.1623	3138020	C15 H22 O2	234.162	8.642	C09743	S4945176	HMDB0030016			level4	Terpenoids	Sesquiterpenoids (C15)	Others	NULL	708314	811109	810588	828224	738167	699096	688908	659883	764492	774891	1.09891e+06	1.52114e+06	970754	943401	1.85628e+06	1.94252e+06	455869	374588	197324	248876	284218	167070
0.709_240.1475	3477	C12 H20 N2 O3	240.148	0.709	C07807	S4679	HMDB0015407			level4	Organoheterocyclic compounds	Pyridines and derivatives	Hydroxypyridines	NULL	2.93433e+06	3.3006e+06	2.9345e+06	3.34131e+06	3.23784e+06	3.1648e+06	3.32613e+06	3.53698e+06	3.6984e+06	3.31121e+06	3.18415e+06	2.44769e+06	3.62367e+06	3.52843e+06	3.75381e+06	2.5786e+06	2.65128e+06	3.423e+06	3.60316e+06	2.35134e+06	2.2645e+06	2.84855e+06
4.634_124.089	3721	C8 H12 O	124.089	4.634		S4446450	HMDB0031686			level4	Organic oxygen compounds	Organooxygen compounds	Carbonyl compounds		1.12374e+06	1.12203e+06	1.11161e+06	1.12631e+06	1.0165e+06	1.10918e+06	1.05867e+06	1.15553e+06	1.19481e+06	1.13588e+06	515595	517489	660840	642588	399548	475746	614243	699128	1.07076e+06	663515	763391	1.10715e+07
1.692_347.063	3'-adenosine monophosphate (3'-amp)	C10 H14 N5 O7 P	347.063	1.692	C01367	MReference-194	HMDB0003540	89.2	95.2	level2	Nucleosides, nucleotides, and analogues	Ribonucleoside 3'-phosphates	null	map00230 Purine metabolism; map01100 Metabolic pathways;	2.51109e+07	2.67522e+07	2.6486e+07	2.71833e+07	2.78247e+07	2.90435e+07	2.63206e+07	2.62538e+07	2.47216e+07	2.5008e+07	2.28803e+07	2.12761e+07	2.55219e+07	2.84436e+07	2.52319e+07	2.84589e+07	3.1266e+07	3.62049e+07	2.62553e+07	2.65693e+07	1.9617e+07	3.03448e+07
9.413_122.1095	3-allylcyclohexene	C9 H14	122.109	9.413		S123394	HMDB0061784			level4	Hydrocarbons	Unsaturated hydrocarbons	Olefins		4.07228e+07	3.51454e+07	4.04459e+07	4.19102e+07	4.22353e+07	3.77958e+07	3.79665e+07	4.08009e+07	3.20874e+07	4.12771e+07	5.40339e+07	5.43218e+07	8.49131e+07	2.95789e+07	3.45044e+07	3.98983e+07	3.608e+07	3.68761e+07	3.81322e+07	5.45153e+07	3.50093e+07	7.39337e+07
9.409_195.1625	3-amino-5,7-dimethyl-1-adamantanol	C12 H21 N O	195.162	9.409		S2627327	HMDB0060738			level4	Organic oxygen compounds	Organooxygen compounds	Alcohols and polyols		4.28029e+06	4.08225e+06	1.78651e+06	4.43588e+06	3.1719e+06	3.04415e+06	4.20539e+06	4.69396e+06	4.0278e+06	4.29656e+06	6.85308e+06	5.49829e+06	7.1109e+06	1.40937e+06	4.32583e+06	3.26935e+06	4.28784e+06	1.29319e+06	3.46465e+06	3.88637e+06	4.6826e+06	8.28809e+06
6.316_180.1153	3-bha	C11 H16 O2	180.115	6.316		S8145	HMDB0059925			level4	Benzenoids	Phenols	Methoxyphenols		1.54931e+07	1.52548e+07	1.44451e+07	1.51557e+07	1.50502e+07	1.59945e+07	1.51184e+07	1.60066e+07	1.63057e+07	1.5837e+07	7.03549e+06	1.04481e+07	6.84562e+06	1.24277e+07	1.24026e+07	9.67765e+06	1.81554e+07	2.1595e+07	1.20743e+07	2.25224e+07	2.64852e+07	1.39827e+07
8.275_463.3303	3-hydroxyarachidonoylcarnitine	C27 H45 N O5	463.33	8.275		S28639200				level4					756397	770203	712874	878599	912301	805623	772898	794101	811543	787219	388233	374805	318192	319034	674012	392843	1.82915e+06	1.14741e+06	1.32668e+06	1.90179e+06	1.56069e+06	1.17791e+06
8.207_439.3303	3-hydroxylinoleoylcarnitine	C25 H45 N O5	439.33	8.207		S28639189				level4					5.00662e+06	4.57042e+06	4.63739e+06	5.39768e+06	5.02508e+06	5.58553e+06	5.0349e+06	5.37684e+06	4.74017e+06	5.10448e+06	3.21736e+06	1.91341e+06	2.9026e+06	2.28901e+06	4.12231e+06	2.12642e+06	1.05088e+07	6.42557e+06	7.44824e+06	9.80509e+06	7.44872e+06	5.90528e+06
8.858_146.1097	3-methyl-1-phenyl-2-butene	C11 H14	146.11	8.858		S19372	HMDB0061808			level4	Benzenoids	Benzene and substituted derivatives	null		1.03957e+06	1.01748e+06	940588	1.06551e+06	1.02804e+06	941343	1.12252e+06	1.18469e+06	1.07702e+06	1.03721e+06	1.60658e+06	1.64965e+06	1.01571e+06	998084	1.88856e+06	1.28332e+06	676119	779986	558944	472908	471326	409283
0.993_132.0247	3-methylsulfolene	C5 H8 O2 S	132.025	0.993		S64103	HMDB0059667	83.3		level4	Organoheterocyclic compounds	Dihydrothiophenes	null		1.70616e+08	1.94932e+08	2.01972e+08	1.94778e+08	1.89629e+08	1.9056e+08	1.76772e+08	1.98698e+08	2.02158e+08	2.0408e+08	2.08456e+08	2.07572e+08	2.21276e+08	2.42131e+08	2.551e+08	2.12682e+08	1.50082e+08	2.87079e+08	1.28916e+08	1.12491e+08	1.6317e+08	1.90231e+08
0.619_206.0073	3-oxalomalic acid	C6 H6 O8	206.007	0.619	C01990	S388694				level4				map00630 Glyoxylate and dicarboxylate metabolism;	3.85683e+06	4.29051e+06	4.00163e+06	4.12055e+06	3.15371e+06	3.96507e+06	4.22015e+06	3.73847e+06	3.49624e+06	3.42209e+06	3.13818e+06	2.11836e+06	3.3505e+06	2.92549e+06	2.98206e+06	4.51796e+06	3.99383e+06	3.99868e+06	4.05678e+06	3.73035e+06	3.60017e+06	4.24533e+06
8.528_353.2568	3-oxo-n-[(3s)-2-oxotetrahydro-3-furanyl]hexadecanamide	C20 H35 N O4	353.257	8.528		S32490169				level4					4.67082e+06	4.17501e+06	4.4218e+06	4.97396e+06	4.54278e+06	4.55889e+06	4.41929e+06	4.08462e+06	4.6889e+06	4.30357e+06	9.49397e+06	7.41006e+06	5.68611e+06	4.91127e+06	1.03754e+07	6.15169e+06	508260	2.00195e+06	794091	720216	512735	949885
9.89_609.3713	3-sec-butyl-16-(2-hydroxy-2-methylpropyl)-6-isopropyl-5,8,9-trimethyldodecahydropyrrolo[1,2-d][1,4,7,10,13,16]oxapentaazacyclononadecine-1,4,7,10,14,17(11h,16h)-hexone	C30 H51 N5 O8	609.371	9.89		S35014916	HMDB0040135			level4	Organic acids and derivatives	Peptidomimetics	Depsipeptides		3.1204e+06	3.25616e+06	3.35575e+06	3.20857e+06	3.24979e+06	3.65293e+06	3.53608e+06	2.8241e+06	3.1742e+06	3.15888e+06	5.29434e+06	5.08768e+06	5.84948e+06	3.66701e+06	3.44389e+06	3.16513e+06	3.74961e+06	4.11744e+06	3.57773e+06	4.04842e+06	4.19395e+06	7.38641e+06
0.851_147.0357	3-thiomorpholinecarboxylic acid	C5 H9 N O2 S	147.036	0.851	C03901	S389150	HMDB0059611			level4	Organic acids and derivatives	Carboxylic acids and derivatives	Amino acids, peptides, and analogues	NULL	2.19915e+07	2.32432e+07	2.22523e+07	2.13061e+07	2.4241e+07	2.32432e+07	2.54862e+07	2.68168e+07	2.74937e+07	3.03094e+07	1.98608e+07	2.20646e+07	2.62108e+07	2.8085e+07	2.30043e+07	2.50264e+07	2.07359e+07	2.6745e+07	2.26255e+07	1.85148e+07	2.3233e+07	2.21616e+07
0.696_402.0769	4-[(2e)-3-(5-hydroxy-2,2-dimethyl-2h-chromen-6-yl)-2-propenoyl]phenyl hydrogen sulfate	C20 H18 O7 S	402.077	0.696		S74851799	HMDB0125870			level4	Phenylpropanoids and polyketides	Linear 1,3-diarylpropanoids	Chalcones and dihydrochalcones		894269	824746	687922	672021	828070	738445	770215	901172	794138	941043	495415	75426.6	513243	611515	896118	1.04679e+06	810350	1.39593e+06	802378	274708	1.22644e+06	871176
8.677_238.1573	4-{(1r,2r)-3-oxo-2-[(2z)-2-penten-1-yl]cyclopentyl}butanoic acid	C14 H22 O3	238.157	8.677		S4653752				level4					1.27946e+06	1.30838e+06	1.29175e+06	1.11742e+06	1.17518e+06	1.37749e+06	1.16352e+06	1.22439e+06	1.02631e+06	1.32224e+06	721820	669587	1.01842e+06	1.15831e+06	2.08164e+06	2.0443e+06	1.05993e+06	1.54697e+06	1.94187e+06	1.26338e+06	1.69165e+06	2.21052e+06
0.674_145.0741	4-acetamidobutanoate	C6 H11 N O3	145.074	0.674	C02946	BGI113	HMDB0003681	21.4		level3	Organic acids and derivatives	Carboxylic acids and derivatives	Amino acids, peptides, and analogues	map00330 Arginine and proline metabolism; map01100 Metabolic pathways;	1.01858e+07	1.05874e+07	1.02482e+07	1.1673e+07	1.03401e+07	1.1381e+07	1.17908e+07	1.0473e+07	1.23863e+07	1.24818e+07	7.87765e+06	9.583e+06	6.95019e+06	1.18977e+07	1.1639e+07	1.26902e+07	1.14902e+07	1.22717e+07	8.32714e+06	8.74216e+06	1.40875e+07	9.81829e+06
7.774_134.0734	4-ethylbenzaldehyde	C9 H10 O	134.073	7.774		MReference-6570	HMDB0032024		79.4	level2	Benzenoids	Benzene and substituted derivatives	Benzoyl derivatives		1.68069e+07	1.8076e+07	1.62365e+07	1.748e+07	1.70063e+07	1.87731e+07	1.83976e+07	1.69348e+07	1.66921e+07	1.7944e+07	1.49736e+07	3.02672e+07	3.48837e+07	2.44288e+07	2.278e+07	3.16879e+07	2.71055e+07	3.31592e+07	3.1787e+07	3.29893e+07	3.42319e+07	2.94369e+07
0.982_233.9828	4-hydroxy-3-(sulfooxy)benzoic acid	C7 H6 O7 S	233.983	0.982		S35786939	HMDB0124993			level4	Organic acids and derivatives	Organic sulfuric acids and derivatives	Arylsulfates		5.4933e+06	6.11419e+06	5.72442e+06	5.79062e+06	5.694e+06	5.39187e+06	5.95473e+06	6.29619e+06	5.88678e+06	6.14256e+06	6.06643e+06	5.49669e+06	5.30806e+06	5.93212e+06	5.06178e+06	5.88325e+06	5.40676e+06	5.25603e+06	4.44411e+06	6.22305e+06	4.26251e+06	4.84614e+06
1.216_122.037	4-hydroxybenzaldehyde	C7 H6 O2	122.037	1.216	C00633	BGI119	HMDB0011718	46.1	43.1	level3	Organic oxygen compounds	Organooxygen compounds	Carbonyl compounds	map01100 Metabolic pathways;	1.32469e+07	1.92504e+07	1.82328e+07	1.24146e+07	1.41205e+07	1.68349e+07	1.27734e+07	1.88649e+07	8.61045e+06	1.45622e+07	1.30888e+07	2.34195e+07	1.37108e+07	5.60725e+06	2.52076e+07	2.42603e+07	1.40676e+07	9.34013e+06	1.26695e+07	1.5139e+07	1.33952e+07	1.30707e+07
0.583_215.0076	4-nitro-6-oxohepta-2,4-dienedioic acid	C7 H5 N O7	215.008	0.583	C20367	S28533122				level4				NULL	2.95994e+06	3.06018e+06	3.00584e+06	3.02028e+06	3.10675e+06	2.88137e+06	3.10347e+06	3.12953e+06	3.14431e+06	3.23665e+06	3.05363e+06	2.45297e+06	2.82854e+06	3.07425e+06	3.60467e+06	3.63029e+06	2.90116e+06	3.6819e+06	2.53338e+06	2.36475e+06	3.15473e+06	2.83269e+06
9.403_108.0941	4-vinylcyclohexene	C8 H12	108.094	9.403	C19310	S7218				level4				NULL	2.89239e+06	2.58431e+06	2.62288e+06	2.32173e+06	2.31095e+06	2.58457e+06	2.19708e+06	2.38606e+06	2.04411e+06	2.26864e+06	5.0361e+06	1.41165e+07	5.74402e+06	1.69094e+06	2.57693e+06	2.17118e+06	2.19748e+06	1.42367e+06	2.78975e+06	1.46542e+06	2.71335e+06	7.29258e+06
9.219_260.2141	5-(1-oxopropan-2-yl)isolongifol-5-ene	C18 H28 O	260.214	9.219		S21865528				level4					9.6323e+07	9.86064e+07	1.00221e+08	1.09703e+08	9.85622e+07	1.03856e+08	1.0187e+08	1.05938e+08	1.04066e+08	9.84893e+07	1.82155e+08	1.77445e+08	2.16567e+08	9.98727e+07	8.64487e+07	9.58502e+07	1.04253e+08	1.05158e+08	1.1252e+08	1.18295e+08	1.12483e+08	3.20473e+08
2.534_498.1098	5,5'-{disulfanediylbis[(1-carboxy-2,1-ethanediyl)imino]}bis(2-amino-5-oxopentanoic acid)	C16 H26 N4 O10 S2	498.11	2.534		S389079	HMDB0038458			level4	Organic acids and derivatives	Carboxylic acids and derivatives	Amino acids, peptides, and analogues		771042	808369	693120	701780	772064	756094	787806	744158	734994	749315	951152	2.04724e+06	972265	327978	589497	470627	1.32611e+06	172443	273547	1.18924e+06	88183	173351
9.522_404.293	5?-androstane-3?,17?-diol dipropionate	C25 H40 O4	404.293	9.522	C14624	S118605				level4				NULL	7.66865e+06	7.04391e+06	7.1209e+06	7.19326e+06	6.73604e+06	6.85459e+06	7.46578e+06	7.37533e+06	6.98484e+06	6.92285e+06	7.31576e+06	1.50796e+07	1.39452e+07	9.24394e+06	9.07031e+06	5.93062e+06	1.10008e+07	2.98534e+06	8.0764e+06	1.38371e+07	3.34318e+06	4.66767e+06
8.871_186.1411	5-ethyl-3,8-dimethyl-1,7-dihydroazulene	C14 H18	186.141	8.871		S30777162	HMDB0036471			level4	Hydrocarbons	Unsaturated hydrocarbons	Branched unsaturated hydrocarbons		1.15065e+06	1.08464e+06	1.20569e+06	1.34709e+06	1.20302e+06	1.05416e+06	1.21011e+06	1.0433e+06	1.16092e+06	1.13842e+06	2.54314e+06	1.86647e+06	1.15935e+06	1.07495e+06	1.87165e+06	2.07936e+06	555315	1.07254e+06	653037	548329	521455	404716
7.247_470.1261	5-hydroxy-10-(4-hydroxybutanoyl)-8,8-dimethyl-2-oxo-4-propyl-7,8-dihydro-2h,6h-pyrano[3,2-g]chromen-7-yl hydrogen sulfate	C21 H26 O10 S	470.126	7.247		S74852756	HMDB0130114			level4	Phenylpropanoids and polyketides	Coumarins and derivatives	Pyranocoumarins		1.75138e+06	2.00389e+06	1.51524e+06	1.85295e+06	1.81412e+06	1.82377e+06	1.59823e+06	1.72761e+06	1.83365e+06	1.71922e+06	1.69983e+06	1.61527e+06	1.85546e+06	1.34135e+06	1.57774e+06	1.46703e+06	1.56023e+06	1.61437e+06	1.87793e+06	1.66433e+06	1.59048e+06	1.95645e+06
1.468_278.0573	5-hydroxy-2-phenyl-4h-furo[2,3-h]chromen-4-one	C17 H10 O4	278.057	1.468		S24843232				level4					2.72896e+06	2.5747e+06	2.33191e+06	2.36027e+06	2.50802e+06	2.79209e+06	4.52666e+06	2.37266e+06	2.42049e+06	2.71366e+06	1.79747e+06	4.20871e+06	1.82721e+06	2.55787e+06	2.53884e+06	4.3009e+06	2.93808e+06	2.64716e+06	2.80703e+06	2.10482e+06	1.99163e+06	2.56296e+06
3.379_191.0585	5-hydroxyindole-3-acetic acid	C10 H9 N O3	191.059	3.379	C05635	MReference-256	HMDB0000763	89	90.8	level2	Organoheterocyclic compounds	Indoles and derivatives	Indolyl carboxylic acids and derivatives	map00380 Tryptophan metabolism; map01100 Metabolic pathways; map04726 Serotonergic synapse;	6.98495e+06	7.49081e+06	6.81626e+06	7.13212e+06	6.71564e+06	7.29225e+06	7.78417e+06	7.83844e+06	8.15763e+06	7.45882e+06	1.02149e+07	1.04838e+07	9.47573e+06	8.00067e+06	1.3012e+07	1.04525e+07	3.21741e+06	4.91143e+06	3.22868e+06	3.36769e+06	2.77028e+06	2.39938e+06
0.949_184.0235	5-hydroxyisouric acid	C5 H4 N4 O4	184.024	0.949	C11821	S219288				level4				map00230 Purine metabolism; map01100 Metabolic pathways;	3.31915e+07	3.52141e+07	3.24531e+07	3.9326e+07	3.99352e+07	3.74218e+07	3.1814e+07	2.85233e+07	2.868e+07	3.52126e+07	3.62514e+07	2.25475e+07	3.54753e+07	3.7212e+07	2.81896e+07	3.1055e+07	3.60994e+07	3.09468e+07	4.22039e+07	3.85095e+07	2.82409e+07	3.22553e+07
3.359_297.0894	5'-s-methyl-5'-thioadenosine	C11 H15 N5 O3 S	297.089	3.359	C00170	MReference-253	HMDB0001173	95.2	96.3	level2	Nucleosides, nucleotides, and analogues	5'-deoxyribonucleosides	5'-deoxy-5'-thionucleosides	map00270 Cysteine and methionine metabolism; map01100 Metabolic pathways;	2.14628e+07	2.16654e+07	2.09742e+07	2.21918e+07	2.12878e+07	2.20596e+07	2.29621e+07	2.24436e+07	2.27036e+07	2.22094e+07	1.41808e+07	2.26758e+07	2.0291e+07	2.50726e+07	1.57541e+07	2.28014e+07	7.57421e+06	1.55108e+07	1.76923e+07	2.41759e+07	5.30718e+06	1.83038e+07
8.769_290.2246	5α-dihydrotestosterone	C19 H30 O2	290.225	8.769	C03917	MReference-2931	HMDB0002961		82.6	level2	Lipids and lipid-like molecules	Steroids and steroid derivatives	Androstane steroids	map00140 Steroid hormone biosynthesis; map05200 Pathways in cancer; map05215 Prostate cancer;	1.49742e+07	1.10057e+07	1.39483e+07	1.32188e+07	1.37676e+07	1.33391e+07	1.44367e+07	1.06697e+07	1.33449e+07	1.36304e+07	1.45707e+07	1.88691e+07	1.35589e+07	1.63662e+07	1.74425e+07	1.85521e+07	1.90439e+07	1.96638e+07	1.69508e+07	1.75694e+07	2.11367e+07	1.86923e+07
9.173_316.2403	5α-pregnan-3,20-dione	C21 H32 O2	316.24	9.173	C03681	MReference-247	HMDB0003759		71.8	level2	Lipids and lipid-like molecules	Steroids and steroid derivatives	Pregnane steroids	map00140 Steroid hormone biosynthesis;	2.45606e+07	2.52226e+07	2.4823e+07	2.58923e+07	2.46964e+07	2.41708e+07	2.42309e+07	2.33062e+07	2.33878e+07	2.43048e+07	1.38547e+07	2.03746e+07	1.64263e+07	1.69822e+07	2.69039e+07	6.69211e+07	1.64049e+07	3.01147e+07	1.1452e+07	8.79258e+06	2.58877e+07	9.46307e+06
5.401_354.0741	6-(4-hydroxy-6-methoxy-1,3-benzodioxol-5-yl)-6,7-dihydro-5h-furo[3,2-g]chromen-5-one	C19 H14 O7	354.074	5.401		S24842909				level4					1.95907e+06	2.04647e+06	2.03193e+06	2.1272e+06	1.99252e+06	1.96777e+06	2.14049e+06	2.01233e+06	1.96677e+06	1.93393e+06	1.74199e+06	630704	1.29875e+06	1.5636e+06	1.73029e+06	1.68251e+06	1.23408e+06	1.9252e+06	1.93386e+06	1.73577e+06	1.67091e+06	942549
4.634_123.1051	6-[(1z)-1-propen-1-yl]-2,3,4,5-tetrahydropyridine	C8 H13 N	123.105	4.634		S30776996	HMDB0033365			level4	Organoheterocyclic compounds	Pyridines and derivatives	Hydropyridines		472876	480869	438139	510055	462992	492547	459161	500679	506703	502029	270896	185788	268989	323734	159456	205123	202930	255929	454816	193308	344913	4.69057e+06
7.64_315.2775	6-hydroxysphing-4e-enine	C18 H37 N O3	315.277	7.64		S24823206				level4					1.59615e+06	1.39525e+06	1.59586e+06	1.63562e+06	1.58748e+06	1.60951e+06	1.62135e+06	1.61067e+06	1.63664e+06	1.47639e+06	1.78076e+06	2.25313e+06	1.9773e+06	2.804e+06	1.83409e+06	3.2422e+06	916481	1.03562e+06	551980	665223	653084	683156
3.192_143.0737	6-methylquinoline	C10 H9 N	143.074	3.192		MReference-2933	HMDB0033115		73.1	level2	Organoheterocyclic compounds	Quinolines and derivatives	null		2.43043e+06	2.45292e+06	2.39609e+06	2.46767e+06	2.23444e+06	2.47285e+06	2.45089e+06	2.27624e+06	2.3658e+06	2.28928e+06	2.06393e+06	2.40128e+06	2.15853e+06	2.52217e+06	2.54302e+06	2.57617e+06	2.02627e+06	2.95379e+06	2.32754e+06	2.02872e+06	2.33412e+06	2.52714e+06
0.699_317.0514	7,8-dihydro-d-neopterin 2',3'-cyclic phosphate	C9 H12 N5 O6 P	317.051	0.699	C20567	S21865824				level4				map00790 Folate biosynthesis; map01100 Metabolic pathways;	1.99759e+06	1.98844e+06	1.86955e+06	1.81759e+06	1.94697e+06	1.89557e+06	2.11054e+06	2.1749e+06	2.26627e+06	2.1268e+06	1.85276e+06	1.61548e+06	1.25019e+06	2.20377e+06	3.12429e+06	1.7091e+06	1.88141e+06	1.85175e+06	1.66749e+06	1.69494e+06	2.67612e+06	1.2848e+06
0.706_335.0619	7,8-dihydroneopterin 3'-phosphate	C9 H14 N5 O7 P	335.062	0.706	C05925	S21865614	HMDB0006824			level4	Organoheterocyclic compounds	Pteridines and derivatives	Pterins and derivatives	map00790 Folate biosynthesis; map01100 Metabolic pathways;	2.69187e+06	2.44844e+06	2.89772e+06	2.45821e+06	2.99007e+06	2.82605e+06	2.71351e+06	2.99404e+06	2.73088e+06	3.01349e+06	3.00781e+06	2.61337e+06	2.45062e+06	2.78449e+06	2.77136e+06	2.74729e+06	2.99803e+06	2.68181e+06	2.8188e+06	2.76456e+06	2.98575e+06	2.62737e+06
9.435_344.2712	8561	C23 H36 O2	344.271	9.435		S4451487				level4					570334	578583	280052	507004	486164	351361	436847	418769	415965	612364	160843	607871	178169	319677	2.61586e+06	1.33626e+06	414759	467910	160852	185291	451545	286127
3.192_145.053	8-hydroxyquinoline	C9 H7 N O	145.053	3.192	C19434	MReference-2633			80.2	level2				NULL	5.68475e+06	6.06634e+06	6.20837e+06	5.96406e+06	5.71023e+06	5.85482e+06	6.00865e+06	6.06702e+06	5.95424e+06	5.8437e+06	5.25517e+06	5.72923e+06	5.30151e+06	6.46929e+06	6.91243e+06	7.10959e+06	4.9574e+06	7.13022e+06	5.68154e+06	4.97221e+06	5.67986e+06	6.17488e+06
3.384_219.0534	8-methoxykynurenic acid	C11 H9 N O4	219.053	3.384	C05830	S68710	HMDB0060426			level4	Organoheterocyclic compounds	Quinolines and derivatives	Quinoline carboxylic acids	map00380 Tryptophan metabolism;	2.3563e+06	2.54858e+06	2.42375e+06	2.3972e+06	2.32789e+06	2.33223e+06	2.27168e+06	2.16179e+06	2.1265e+06	1.96883e+06	3.04921e+06	3.30861e+06	3.40536e+06	2.28759e+06	4.04059e+06	3.04908e+06	1.0916e+06	1.37927e+06	948911	1.04099e+06	767717	800460
9.776_306.256	8z,11z,14z-eicosatrienoic acid	C20 H34 O2	306.256	9.776	C03242	MReference-349	HMDB0002925		95.2	level2	Lipids and lipid-like molecules	Fatty Acyls	Fatty acids and conjugates	map00591 Linoleic acid metabolism; map01040 Biosynthesis of unsaturated fatty acids; map01100 Metabolic pathways;	4.16456e+07	4.83716e+07	4.91919e+07	4.49547e+07	4.25348e+07	4.33453e+07	4.03548e+07	4.31182e+07	4.20167e+07	4.32882e+07	3.61675e+07	4.86678e+07	3.15607e+07	5.6101e+07	5.16963e+07	4.62694e+07	4.27941e+07	4.30451e+07	4.43298e+07	5.34062e+07	4.2624e+07	4.23928e+07
4.785_173.1418	9-aminononanoic acid	C9 H19 N O2	173.142	4.785		S120624				level4					417822	414682	410910	411187	392534	415770	426459	406789	453598	413982	165784	167423	274161	271405	110958	140758	181776	163149	697794	183993	304462	4.85416e+06
9.488_332.1438	9-fluoro-17?-oxa-dextro-homoandrosta-1,4-diene-3,11,17-trione	C19 H21 F O4	332.144	9.488	C15387	S222020				level4				NULL	1.07393e+07	9.24888e+06	1.39748e+07	9.72012e+06	1.03365e+07	8.70743e+06	9.75016e+06	9.74358e+06	9.75125e+06	1.0023e+07	8.54889e+06	1.14442e+07	9.59687e+06	1.16101e+07	1.23812e+07	1.07085e+07	7.37044e+06	6.48963e+06	1.02355e+07	6.77975e+06	5.62626e+06	6.38471e+06
8.679_294.2195	9-oxo-ode	C18 H30 O3	294.219	8.679	C14766	MReference-9797	HMDB0004669		90.8	level2	Lipids and lipid-like molecules	Fatty Acyls	Lineolic acids and derivatives	map00591 Linoleic acid metabolism;	2.66249e+07	2.61138e+07	2.29624e+07	2.70381e+07	3.23859e+07	2.58598e+07	2.50955e+07	2.69927e+07	2.84074e+07	2.81117e+07	2.99629e+07	2.69246e+07	4.2954e+07	3.42511e+07	4.90034e+07	4.35507e+07	4.13867e+07	3.53776e+07	2.6195e+07	2.35355e+07	2.42094e+07	1.95796e+07
4.633_169.1105	Aceclidine	C9 H15 N O2	169.111	4.633		S1902				level4					3.57843e+06	3.63385e+06	3.51769e+06	3.49809e+06	3.67295e+06	3.64222e+06	3.73729e+06	3.70908e+06	3.76932e+06	4.12594e+06	1.72955e+06	1.45405e+06	2.12939e+06	2.26351e+06	1.32044e+06	1.67506e+06	2.11643e+06	2.03887e+06	3.35807e+06	1.77757e+06	2.67506e+06	3.29958e+07
6.61_196.1465	Acetic acid geranyl ester	C12 H20 O2	196.147	6.61	C09861	S1266019	HMDB0035157			level4	Terpenoids	Monoterpenoids (C10)	Linear monoterpenes	NULL	1.70794e+07	1.83304e+07	1.77948e+07	1.85322e+07	1.75093e+07	1.7519e+07	1.90741e+07	1.8608e+07	1.93389e+07	1.85199e+07	8.93881e+06	8.95174e+06	1.1498e+07	1.23608e+07	8.02833e+06	1.16595e+07	1.14191e+07	1.21356e+07	2.1145e+07	9.19316e+06	1.34678e+07	1.16085e+08
7.246_120.0578	Acetophenone	C8 H8 O	120.058	7.246	C07113	MReference-2744	HMDB0033910		71.9	level2	Organic oxygen compounds	Organooxygen compounds	Carbonyl compounds		1.41799e+07	1.42578e+07	1.46566e+07	1.47592e+07	1.47183e+07	1.42357e+07	1.39671e+07	1.50882e+07	1.53697e+07	1.47418e+07	1.44453e+07	1.33654e+07	1.45523e+07	1.20452e+07	1.3869e+07	1.29477e+07	1.43526e+07	1.48976e+07	1.62212e+07	1.51236e+07	1.38741e+07	1.72807e+07
9.287_258.1985	Acetyl hexamethyl tetralin	C18 H26 O	258.199	9.287		S80719	HMDB0061860			level4	Benzenoids	Tetralins	null		7.1215e+06	7.17782e+06	7.05105e+06	7.36477e+06	7.30419e+06	7.19748e+06	7.05253e+06	7.00748e+06	6.97983e+06	7.37391e+06	3.53517e+06	5.37706e+06	3.60273e+06	5.76905e+06	5.8729e+06	4.3833e+06	9.96745e+06	8.19989e+06	6.57742e+06	1.11457e+07	1.22042e+07	7.17589e+06
0.648_145.1105	Acetylcholine	C7 H15 N O2	145.111	0.648	C01996	MReference-885	HMDB0000895		55.7	level3	Organic nitrogen compounds	Organonitrogen compounds	Quaternary ammonium salts	map00564 Glycerophospholipid metabolism; map04024 cAMP signaling pathway; map04080 Neuroactive ligand-receptor interaction; map04721 Synaptic vesicle cycle; map04725 Cholinergic synapse; map04742 Taste transduction; map04810 Regulation of actin cytoskeleton; map04911 Insulin secretion; map04970 Salivary secretion; map04971 Gastric acid secretion; map04972 Pancreatic secretion; map04976 Bile secre…	1.81979e+08	1.71563e+08	1.82299e+08	1.6185e+08	1.7517e+08	1.66588e+08	1.77311e+08	1.67678e+08	1.83414e+08	1.7485e+08	1.77709e+08	1.61645e+08	1.44617e+08	1.63883e+08	1.84476e+08	1.43519e+08	1.73952e+08	1.56893e+08	1.45742e+08	1.54006e+08	1.43754e+08	1.3587e+08
0.652_101.0479	Acpc	C4 H7 N O2	101.048	0.652	C01234	S520	HMDB0036458	90		level4	Organic acids and derivatives	Carboxylic acids and derivatives	Amino acids, peptides, and analogues	map00270 Cysteine and methionine metabolism; map01100 Metabolic pathways;	8.88363e+07	8.32639e+07	8.51364e+07	8.40602e+07	9.27502e+07	8.82251e+07	8.91666e+07	9.22352e+07	9.10264e+07	9.29152e+07	8.23127e+07	8.31754e+07	7.84342e+07	8.30884e+07	9.28777e+07	9.30833e+07	8.39911e+07	8.91315e+07	7.46062e+07	7.88835e+07	7.74289e+07	7.70984e+07
3.359_135.0547	Adenine	C5 H5 N5	135.055	3.359	C00147	MReference-296	HMDB0000034		91.2	level2	Organoheterocyclic compounds	Imidazopyrimidines	Purines and purine derivatives	map00230 Purine metabolism; map01100 Metabolic pathways;	1.43887e+06	1.49373e+06	1.39097e+06	1.48088e+06	1.44553e+06	1.51079e+06	1.5773e+06	1.56231e+06	1.50426e+06	1.46761e+06	1.03866e+06	1.72391e+06	1.45223e+06	1.94416e+06	1.04761e+06	2.06711e+06	517971	880701	1.2372e+06	1.75395e+06	327732	1.19883e+06
1.69_267.0968	Adenosine	C10 H13 N5 O4	267.097	1.69	C00212	BGI144	HMDB0000050	95.2	92.6	level2	Nucleic acids	Nucleosides [Fig]	Ribonucleosides	map00230 Purine metabolism; map01100 Metabolic pathways; map02010 ABC transporters; map04022 cGMP-PKG signaling pathway; map04024 cAMP signaling pathway; map04071 Sphingolipid signaling pathway; map04080 Neuroactive ligand-receptor interaction; map04270 Vascular smooth muscle contraction; map04923 Regulation of lipolysis in adipocytes; map04924 Renin secretion; map05012 Parkinson disease; map0503…	5.83349e+06	5.91124e+06	6.56895e+06	5.88994e+06	5.10313e+06	4.64797e+06	6.25322e+06	5.26628e+06	4.92932e+06	5.73662e+06	4.39766e+06	9.00326e+06	3.26739e+06	8.32164e+06	3.69356e+06	3.71635e+06	7.65123e+06	4.29969e+06	6.41074e+06	8.25602e+06	1.93887e+06	9.46825e+06
0.641_346.0777	Adenosine 5′-phosphoramidate	C10 H15 N6 O6 P	346.078	0.641	C03851	S389138				level4				NULL	1.87563e+06	1.97179e+06	2.03568e+06	2.09667e+06	1.89438e+06	2.02904e+06	1.50398e+06	2.01585e+06	1.79881e+06	2.01002e+06	1.95493e+06	1.24817e+06	1.67149e+06	1.81105e+06	1.49522e+06	2.08715e+06	2.01547e+06	2.31429e+06	1.87024e+06	1.36779e+06	1.77529e+06	1.15147e+06
0.695_347.0631	Adenosine-monophosphate	C10 H14 N5 O7 P	347.063	0.695	C00020	BGI601	HMDB0000045	80.9	74.8	level1	Nucleic acids	Nucleotides [Fig]	Ribonucleotides	map00230 Purine metabolism; map01100 Metabolic pathways; map01523 Antifolate resistance; map04022 cGMP-PKG signaling pathway; map04024 cAMP signaling pathway; map04068 FoxO signaling pathway; map04150 mTOR signaling pathway; map04151 PI3K-Akt signaling pathway; map04152 AMPK signaling pathway; map04211 Longevity regulating pathway; map04740 Olfactory transduction; map04742 Taste transduction; map…	3.35331e+06	5.21271e+06	3.44892e+06	3.28447e+06	5.6599e+06	5.67139e+06	4.98069e+06	5.34071e+06	3.81155e+06	3.87259e+06	5.29055e+06	3.27617e+06	3.2211e+06	3.50569e+06	5.12954e+06	4.97274e+06	6.42921e+06	5.55795e+06	3.22927e+06	4.41322e+06	3.25499e+06	3.36787e+06
3.718_293.1263	Alcyopterosin j	C15 H19 N O5	293.126	3.718		S8955356				level4					8.38306e+06	8.00842e+06	8.06686e+06	7.97882e+06	7.85257e+06	7.9435e+06	7.87728e+06	8.07656e+06	7.42373e+06	8.31214e+06	4.64902e+06	5.00182e+06	4.31227e+06	8.57407e+06	7.7044e+06	9.37993e+06	1.01205e+07	1.21823e+07	5.90199e+06	6.72291e+06	1.37598e+07	9.86729e+06
3.579_165.0428	Am9627000	C8 H7 N O3	165.043	3.579	C02803	S21106581				level4				NULL	4.39345e+06	4.83027e+06	4.76741e+06	4.87436e+06	4.51538e+06	4.47776e+06	4.76086e+06	4.67159e+06	4.34026e+06	4.83107e+06	5.28412e+06	4.3601e+06	5.23526e+06	4.83027e+06	4.72175e+06	5.07117e+06	4.08146e+06	6.39557e+06	6.2363e+06	5.02344e+06	5.41862e+06	3.77537e+06
9.844_283.2872	Amide c18	C18 H37 N O	283.287	9.844	C13846	S29032	HMDB0034146			level4	Organic acids and derivatives	Carboximidic acids and derivatives	Carboximidic acids	NULL	9.56039e+08	1.0078e+09	9.54236e+08	9.76438e+08	9.40937e+08	9.22884e+08	9.43402e+08	9.32855e+08	8.50539e+08	9.27985e+08	1.09593e+09	1.20425e+09	1.33396e+09	8.82719e+08	9.79939e+08	8.18777e+08	8.44667e+08	8.39097e+08	8.39266e+08	1.01306e+09	8.09787e+08	1.38954e+09
7.285_408.1453	Amlodipine	C20 H25 Cl N2 O5	408.145	7.285	C06825	S2077	HMDB0005018			level4	Organoheterocyclic compounds	Pyridines and derivatives	Hydropyridines	NULL	988537	1.03472e+06	1.05426e+06	1.11797e+06	957872	898358	1.03281e+06	1.03281e+06	853485	1.14442e+06	1.58731e+06	1.24208e+06	1.78874e+06	1.88795e+06	1.09677e+06	2.24545e+06	1.58816e+06	2.65117e+06	1.33497e+06	1.24029e+06	1.48861e+06	2.21246e+06
9.524_348.2666	Anacardic acid	C22 H36 O3	348.267	9.524	C10759	S146579	HMDB0029683			level4	Benzenoids	Benzene and substituted derivatives	Benzoic acids and derivatives	NULL	4.00695e+06	4.12385e+06	3.91251e+06	4.02882e+06	3.86917e+06	4.00038e+06	3.85958e+06	3.79316e+06	3.95495e+06	4.00006e+06	3.74168e+06	3.47687e+06	3.4736e+06	3.23576e+06	4.17298e+06	3.62474e+06	4.70699e+06	3.65971e+06	4.3075e+06	5.14116e+06	3.59733e+06	3.46743e+06
9.712_347.2826	Anandamide	C22 H37 N O2	347.283	9.712	C11695	S4445241	HMDB0004080			level4	Organic nitrogen compounds	Organonitrogen compounds	Amines	map04080 Neuroactive ligand-receptor interaction; map04714 Thermogenesis; map04723 Retrograde endocannabinoid signaling; map04750 Inflammatory mediator regulation of TRP channels;	9.09575e+07	9.72451e+07	9.74896e+07	8.6821e+07	8.62058e+07	9.73581e+07	9.21588e+07	9.15254e+07	9.16063e+07	9.26696e+07	7.18932e+07	8.8751e+07	6.08803e+07	9.21135e+07	9.00585e+07	8.20858e+07	1.09596e+08	9.10385e+07	1.06455e+08	1.23492e+08	1.05283e+08	8.16554e+07
0.627_398.1374	Anthricin	C22 H22 O7	398.137	0.627	C10556	S306417				level4	Phenylpropanoids	Lignans	Lignans		1.01006e+06	858512	947942	731243	922464	978214	1.07012e+06	1.05023e+06	852662	877139	746941	1.16006e+06	1.00984e+06	1.68204e+06	980484	1.34009e+06	139597	693558	719966	860048	142195	810244
3.728_210.1007	Aprobarbital	C10 H14 N2 O3	210.101	3.728	C07826	S6221	HMDB0015441			level4	Organoheterocyclic compounds	Diazines	Pyrimidines and pyrimidine derivatives	NULL	1.13659e+06	1.4886e+06	1.36742e+06	1.39553e+06	1.41895e+06	1.4377e+06	1.42664e+06	1.19269e+06	1.19822e+06	1.10874e+06	567014	870682	558835	963359	1.01706e+06	1.08865e+06	1.62505e+06	2.11243e+06	911346	800419	2.40523e+06	1.34006e+06
8.971_304.2402	Arachidonic acid	C20 H32 O2	304.24	8.971	C00219	MReference-2742	HMDB0001043		92.6	level2	Lipids and lipid-like molecules	Fatty Acyls	Fatty acids and conjugates	map00590 Arachidonic acid metabolism; map00591 Linoleic acid metabolism; map01040 Biosynthesis of unsaturated fatty acids; map01100 Metabolic pathways; map04216 Ferroptosis; map04217 Necroptosis; map04270 Vascular smooth muscle contraction; map04611 Platelet activation; map04664 Fc epsilon RI signaling pathway; map04666 Fc gamma R-mediated phagocytosis; map04723 Retrograde endocannabinoid signali…	8.01396e+07	6.56958e+07	6.43599e+07	6.7346e+07	8.08038e+07	7.80192e+07	7.63846e+07	7.61506e+07	5.38078e+07	7.68037e+07	8.27544e+07	8.52338e+07	5.40929e+07	6.20887e+07	1.84887e+08	9.47116e+07	4.33586e+07	4.11662e+07	3.59307e+07	4.53524e+07	3.2237e+07	5.55954e+07
11.543_767.5831	Arachidonoyl paf c-16	C44 H82 N O7 P	767.583	11.543		S4947173				level4					2.57933e+07	2.96029e+07	2.78197e+07	2.74637e+07	2.92046e+07	3.15554e+07	2.70414e+07	3.02937e+07	2.81533e+07	3.00375e+07	3.25942e+07	3.31935e+07	3.52867e+07	3.56915e+07	3.23871e+07	3.00121e+07	3.5321e+07	3.13558e+07	3.24593e+07	3.96802e+07	3.45095e+07	3.33603e+07
9.171_356.2329	Arachidonyl trifluoromethyl ketone	C21 H31 F3 O	356.233	9.171	C01397	S4444095				level4				NULL	1.01486e+07	9.51736e+06	9.23598e+06	8.61771e+06	9.04233e+06	9.08654e+06	8.5767e+06	8.7339e+06	9.07978e+06	8.37004e+06	4.98434e+06	6.4706e+06	6.9775e+06	5.76433e+06	2.80156e+07	1.79765e+07	6.38144e+06	9.9309e+06	5.06005e+06	3.80696e+06	8.74762e+06	4.66732e+06
2.414_155.0949	Arecoline	C8 H13 N O2	155.095	2.414	C10129	MReference-5850	HMDB0030353		64	level2	Alkaloids and derivatives	null	null	NULL	246373	210221	157001	206806	245748	187033	166491	168701	278959	194546	48020.6	89440.1	128841	188535	99142.6	58909.1	33120.7	53460.5	369605	46843	126014	3.16358e+06
9.899_180.0425	Aspirin	C9 H8 O4	180.042	9.899	C01405	S2157	HMDB0001879			level4	Benzenoids	Benzene and substituted derivatives	Benzoic acids and derivatives	map04976 Bile secretion;	785938	672197	625721	986574	645604	868516	752975	498122	557001	486288	687574	520035	694796	284190	200424	502145	432120	630932	495522	1.02204e+06	672814	359838
2.608_246.1217	Asp-leu	C10 H18 N2 O5	246.122	2.608		S295006	HMDB0028757			level4	Organic acids and derivatives	Carboxylic acids and derivatives	Amino acids, peptides, and analogues		2.53874e+06	3.06978e+06	2.74783e+06	2.881e+06	2.66239e+06	2.64424e+06	2.84686e+06	2.61116e+06	2.5953e+06	2.45613e+06	3.00781e+06	2.78401e+06	3.22606e+06	2.9891e+06	4.12173e+06	3.39256e+06	2.80768e+06	3.99389e+06	3.01218e+06	3.68427e+06	3.08489e+06	2.75511e+06
5.421_185.1419	Atagabalin	C10 H19 N O2	185.142	5.421		S7970252				level4					3.85822e+06	4.04279e+06	4.26066e+06	3.83445e+06	3.92045e+06	3.97146e+06	4.466e+06	4.30138e+06	4.23833e+06	4.39521e+06	1.40401e+06	1.26862e+06	2.19491e+06	2.71288e+06	1.18015e+06	1.57128e+06	1.55603e+06	1.47582e+06	4.75023e+06	1.51603e+06	2.80559e+06	3.77297e+07
7.821_582.2486	Azelnidipine	C33 H34 N4 O6	582.249	7.821		S59352				level4					1.56847e+06	1.73978e+06	1.73163e+06	1.61661e+06	1.67745e+06	1.69642e+06	1.62326e+06	1.48909e+06	1.60126e+06	1.56412e+06	1.50756e+06	2.06666e+06	1.72248e+06	1.65571e+06	1.23954e+06	1.38104e+06	2.50425e+06	1.78723e+06	1.88867e+06	2.99447e+06	1.61669e+06	1.28666e+06
6.176_310.2256	Bacillamidin c	C17 H30 N2 O3	310.226	6.176		S78439276				level4					434225	397659	399914	421507	388864	402097	412239	444187	365572	373984	23094.6	69605.3	50519.8	36193.3	15771.1	25940.4	33747.5	40324.5	189768	18730	56332.7	1.12153e+07
6.903_338.2568	Bacillamidin d	C19 H34 N2 O3	338.257	6.903		S78439277				level4					1.0291e+06	936954	950522	905792	843956	891683	805326	946568	887318	798398	45063.4	83486.6	63664.9	32027.3	32539.1	47691.5	33681	38675.1	405841	32113.3	53465.3	2.31961e+07
7.151_209.1424	Bamethan	C12 H19 N O2	209.142	7.151		S2204				level4					1.12988e+06	979362	1.16144e+06	1.28174e+06	1.09588e+06	1.17348e+06	1.23381e+06	1.16827e+06	1.09125e+06	1.28851e+06	1.69702e+06	2.25562e+06	2.11038e+06	666252	723112	676754	545672	825745	983908	950657	697603	2.12541e+06
8.814_491.302	Bardoxolone	C31 H41 N O4	491.302	8.814		S354529				level4					4.68532e+06	1.60432e+06	4.13967e+06	4.75526e+06	4.34269e+06	4.01371e+06	4.27862e+06	3.90738e+06	3.85491e+06	4.18319e+06	997013	1.41878e+06	2.81892e+06	2.654e+06	2.15259e+06	1.43936e+06	1.5927e+06	5.49986e+06	3.48921e+06	1.12796e+06	3.31915e+06	5.02271e+06
2.579_106.042	Benzaldehyde	C7 H6 O	106.042	2.579	C00193	S235	HMDB0006115	80.6		level4	Benzenoids	Benzene and substituted derivatives	Benzoyl derivatives		3.39751e+06	3.73681e+06	3.36782e+06	3.7056e+06	3.3606e+06	3.23435e+06	3.64611e+06	4.02917e+06	3.44345e+06	4.05656e+06	3.23733e+06	3.15675e+06	3.17876e+06	3.565e+06	4.25804e+06	4.66961e+06	4.05228e+06	5.80888e+06	3.26922e+06	3.02263e+06	3.50061e+06	4.12033e+06
8.87_178.0997	Benzyl butyrate	C11 H14 O2	178.1	8.87		S7367	HMDB0033376			level4	Benzenoids	Benzene and substituted derivatives	Benzyloxycarbonyls		7.91514e+06	8.50618e+06	9.16004e+06	8.70137e+06	9.41186e+06	8.55292e+06	7.88172e+06	9.43397e+06	8.03438e+06	8.59333e+06	1.04988e+07	8.23624e+06	8.54585e+06	9.30679e+06	1.20898e+07	1.16992e+07	5.42226e+06	8.01522e+06	5.47205e+06	6.55737e+06	6.67821e+06	5.09511e+06
8.869_146.0734	Benzylideneacetone	C10 H10 O	146.073	8.869		S21106584	HMDB0031617			level4	Benzenoids	Benzene and substituted derivatives	Styrenes		4.05183e+06	4.11063e+06	3.79591e+06	3.83025e+06	3.69981e+06	3.68082e+06	3.84912e+06	3.86245e+06	4.09089e+06	3.77981e+06	5.422e+06	4.66958e+06	3.93741e+06	3.82225e+06	7.10611e+06	5.6327e+06	1.96055e+06	3.04311e+06	2.10012e+06	2.24122e+06	1.71351e+06	1.91864e+06
8.358_336.1236	Berberine	C20 H18 N O4	336.124	8.358	C00757	S2263	HMDB0003409			level4	Alkaloids and derivatives	Protoberberine alkaloids and derivatives	null	map04152 AMPK signaling pathway;	2.49386e+06	2.74327e+06	2.62107e+06	2.46936e+06	2.29913e+06	2.6487e+06	2.4526e+06	2.63643e+06	2.46186e+06	2.48838e+06	2.90824e+06	3.53047e+06	2.83844e+06	4.02607e+06	3.21714e+06	3.0532e+06	2.48818e+06	4.82369e+06	2.76498e+06	2.29913e+06	3.53323e+06	3.52834e+06
0.676_117.0791	Betaine	C5 H11 N O2	117.079	0.676	C00719	MReference-894	HMDB0000043		92.2	level1	Organic acids and derivatives	Carboxylic acids and derivatives	Amino acids, peptides, and analogues		2.72989e+08	2.67779e+08	3.0374e+08	2.8649e+08	3.28761e+08	3.03828e+08	2.64293e+08	3.27641e+08	3.2263e+08	2.64221e+08	3.11054e+08	2.87433e+08	2.32125e+08	2.53107e+08	5.06555e+08	2.46211e+08	2.79514e+08	2.79695e+08	1.81496e+08	2.45523e+08	2.20879e+08	2.07824e+08
3.171_177.1269	Bethanidine	C10 H15 N3	177.127	3.171		S2278	HMDB0014362			level4	Benzenoids	Benzene and substituted derivatives	null		1.95952e+06	2.01937e+06	1.87989e+06	1.98572e+06	1.97615e+06	1.98875e+06	1.89218e+06	1.9512e+06	2.01066e+06	1.89857e+06	1.23141e+06	2.29218e+06	1.13407e+06	2.65216e+06	1.51866e+06	1.2055e+06	2.96616e+06	2.42931e+06	2.33954e+06	2.78049e+06	2.85278e+06	1.70411e+06
9.898_390.277	Bis(2-ethylhexyl) phthalate	C24 H38 O4	390.277	9.898	C03690	S21106505				level4				NULL	9.01048e+07	9.34121e+07	9.71504e+07	9.24865e+07	9.24976e+07	8.97875e+07	8.88275e+07	8.59517e+07	9.15213e+07	8.6881e+07	3.11642e+07	2.48896e+07	2.79043e+07	4.67354e+07	2.71876e+07	3.14785e+07	2.6114e+07	2.7914e+07	3.6352e+07	3.11948e+07	3.4266e+07	2.52727e+07
0.654_250.0294	Bisphenol s	C12 H10 O4 S	250.029	0.654	C14216	S6374				level4				NULL	7.29687e+06	7.49169e+06	6.98961e+06	5.47914e+06	7.35901e+06	5.64659e+06	5.98105e+06	8.41204e+06	6.57196e+06	8.11682e+06	6.83954e+06	4.77162e+06	6.22442e+06	4.80351e+06	7.53851e+06	6.36481e+06	6.57596e+06	5.82657e+06	5.35757e+06	7.27274e+06	6.38395e+06	4.63268e+06
8.953_384.1981	Bortezomib	C19 H25 B N4 O4	384.198	8.953		S343402	HMDB0014334			level4	Organic acids and derivatives	Carboxylic acids and derivatives	Amino acids, peptides, and analogues		898513	755133	815437	898974	1.04682e+06	870183	813780	840209	787424	855149	909180	1.22827e+06	846973	783437	1.49112e+06	1.07011e+06	722777	580153	516027	516184	452859	561328
7.475_310.1783	Botrydial	C17 H26 O5	310.178	7.475	C09622	S161498				level4	PR Prenol Lipids	PR01 Isoprenoids	PR0103 C15 isoprenoids (sesquiterpenes)	NULL	158618	131346	149502	196245	177736	202838	170754	285551	167077	210695	657557	936093	518823	1.02015e+06	1.00974e+06	903073	870841	1.07656e+06	1.00458e+06	920344	568778	1.23085e+06
7.778_433.1819	Brexpiprazole	C25 H27 N3 O2 S	433.182	7.778		S10152155				level4					864325	780636	830897	818867	879925	887830	860338	886869	769916	820164	666752	1.66461e+06	2.35067e+06	1.61116e+06	1.56785e+06	2.18139e+06	1.71213e+06	2.1474e+06	1.82564e+06	2.11298e+06	2.39248e+06	1.80976e+06
3.575_315.2045	Butoctamide	C16 H29 N O5	315.204	3.575	C12946	S2392				level4				NULL	1.44303e+06	1.35607e+06	1.41762e+06	1.57926e+06	1.42431e+06	1.36899e+06	1.50902e+06	1.60247e+06	1.63614e+06	1.59248e+06	2.37292e+06	2.41527e+06	2.81663e+06	2.79153e+06	2.37456e+06	2.81583e+06	2.41813e+06	3.56984e+06	3.04855e+06	2.78261e+06	3.28316e+06	2.48894e+06
4.975_115.0458	Butyl isothiocyanate	C5 H9 N S	115.046	4.975		S11124	HMDB0031328			level4	Organosulfur compounds	Isothiocyanates	null		5.50135e+06	4.45451e+06	5.18232e+06	5.32156e+06	5.13858e+06	5.05989e+06	5.26874e+06	5.63198e+06	5.69733e+06	5.45648e+06	4.77402e+06	4.69881e+06	3.66184e+06	1.42793e+06	2.08912e+06	5.0916e+06	2.0448e+06	5.40113e+06	5.61365e+06	7.05799e+06	4.42568e+06	2.94102e+06
8.869_190.0996	Butylphthalide	C12 H14 O2	190.1	8.869	C17854	S55293	HMDB0032064			level4	Organoheterocyclic compounds	Benzofurans	Benzofuranones	NULL	2.14573e+06	2.09864e+06	2.18274e+06	2.12502e+06	2.14975e+06	2.4326e+06	2.41277e+06	2.24994e+06	2.06341e+06	2.87264e+06	2.76753e+06	2.65118e+06	2.64763e+06	2.28965e+06	3.31835e+06	2.85497e+06	1.32599e+06	2.22597e+06	1.55816e+06	1.0586e+06	1.24933e+06	1.12956e+06
8.726_341.2924	C2-ceramide	C20 H39 N O3	341.292	8.726		S4593710				level4					8.31319e+06	7.50921e+06	8.4862e+06	7.44361e+06	8.28546e+06	8.83457e+06	8.6007e+06	7.52476e+06	8.49428e+06	6.9259e+06	1.03648e+07	1.42873e+07	1.1318e+07	1.1798e+07	1.48007e+07	1.20667e+07	9.14623e+06	7.96306e+06	6.71655e+06	6.33228e+06	7.39498e+06	6.03281e+06
7.156_316.204	Cafestol	C20 H28 O3	316.204	7.156	C09066	MReference-5863	HMDB0035710		74.2	level2	Organoheterocyclic compounds	Naphthofurans	null	NULL	1.29838e+07	1.34054e+07	1.57775e+07	1.63419e+07	1.51918e+07	1.63153e+07	1.52987e+07	1.63196e+07	1.69896e+07	1.27688e+07	1.36754e+07	1.83236e+07	1.46013e+07	1.77295e+07	1.69675e+07	1.74494e+07	1.89663e+07	3.172e+07	2.0601e+07	2.25842e+07	2.68997e+07	1.71888e+07
3.851_194.0806	Caffeine	C8 H10 N4 O2	194.081	3.851	C07481	MReference-338	HMDB0001847		95.6	level1	Organoheterocyclic compounds	Imidazopyrimidines	Purines and purine derivatives	map00232 Caffeine metabolism; map01100 Metabolic pathways;	1.37375e+06	1.35496e+06	1.28765e+06	1.36886e+06	1.25637e+06	1.31653e+06	1.48403e+06	1.31919e+06	1.43521e+06	1.44678e+06	1.83992e+07	4.35184e+06	1.15156e+06	2.11218e+06	496412	630216	872536	727183	130500	324247	587702	131394
5.354_201.1368	Capryloylglycine	C10 H19 N O3	201.137	5.354		S76040	HMDB0000832			level4	Organic acids and derivatives	Carboxylic acids and derivatives	Amino acids, peptides, and analogues		1.25667e+06	1.23222e+06	1.16565e+06	1.25106e+06	1.20303e+06	1.24178e+06	1.26161e+06	1.27348e+06	1.27801e+06	1.3631e+06	334091	272734	548465	585855	180170	450615	356426	304444	1.60197e+06	378345	748487	1.83013e+07
9.696_269.2718	Capsi-amide	C17 H35 N O	269.272	9.696	C17515	S43094	HMDB0040940			level4	Organic acids and derivatives	Carboxylic acids and derivatives	Carboxylic acid derivatives	NULL	8.79161e+06	9.09993e+06	8.55786e+06	8.47583e+06	8.64228e+06	8.29199e+06	7.99518e+06	7.95192e+06	8.58842e+06	8.86885e+06	1.17531e+07	1.12449e+07	1.28384e+07	6.94866e+06	7.34919e+06	5.89394e+06	7.32126e+06	7.52029e+06	7.9529e+06	8.80611e+06	6.90401e+06	1.66767e+07
3.052_221.1054	Carbofuran	C12 H15 N O3	221.105	3.052	C14291	S2468	HMDB0031770			level4	Organoheterocyclic compounds	Coumarans	null	NULL	2.06178e+06	2.20737e+06	2.15555e+06	2.21739e+06	2.1317e+06	2.22918e+06	2.16002e+06	2.22163e+06	2.02238e+06	2.15777e+06	1.10905e+06	3.10561e+06	1.0863e+06	3.34297e+06	1.65983e+06	1.6524e+06	1.64476e+06	1.32398e+06	1.14192e+06	1.84875e+06	1.2677e+06	2.46535e+06
9.425_298.2296	Cardanol triene	C21 H30 O	298.23	9.425		S9441534				level4					4.77752e+06	4.80631e+06	4.41288e+06	5.19108e+06	4.76199e+06	4.16261e+06	4.44888e+06	4.46639e+06	4.16383e+06	4.99805e+06	1.13005e+07	9.05084e+06	1.29608e+07	3.77897e+06	3.97395e+06	4.06911e+06	4.13174e+06	5.39414e+06	6.85766e+06	6.78116e+06	5.63813e+06	1.95584e+07
3.287_201.0099	Carzenide	C7 H7 N O4 S	201.01	3.287		S8410				level4					1.34414e+06	1.38494e+06	1.3169e+06	1.39779e+06	1.34152e+06	1.42681e+06	1.43788e+06	1.38701e+06	1.37775e+06	1.37619e+06	609790	1.14649e+06	998483	1.53749e+06	1.83351e+06	1.45346e+06	1.50038e+06	1.628e+06	1.00065e+06	877604	1.49479e+06	879306
9.675_614.3992	Chaps	C32 H58 N2 O7 S	614.399	9.675	C11321	S96843				level4				NULL	1.18396e+06	1.33906e+06	1.50991e+06	1.69998e+06	1.37341e+06	1.29607e+06	1.57224e+06	1.61483e+06	1.38693e+06	1.29849e+06	993625	984510	954372	1.31201e+06	1.65117e+06	1.31001e+06	1.43669e+06	1.11663e+06	1.22665e+06	1.08985e+06	1.12916e+06	623253
0.62_103.0998	Choline	C5 H13 N O	103.1	0.62	C00114	MReference-886	HMDB0000097		89.3	level1	Organic nitrogen compounds	Organonitrogen compounds	Quaternary ammonium salts	map00260 Glycine, serine and threonine metabolism; map00564 Glycerophospholipid metabolism; map01100 Metabolic pathways; map02010 ABC transporters; map04725 Cholinergic synapse; map04976 Bile secretion; map05231 Choline metabolism in cancer;	1.68318e+09	1.78021e+09	1.77516e+09	1.91303e+09	2.00517e+09	1.77727e+09	1.96794e+09	1.83323e+09	2.01023e+09	1.79921e+09	2.05009e+09	1.63997e+09	1.74197e+09	1.59137e+09	1.8042e+09	1.58979e+09	2.30008e+09	2.00514e+09	1.94804e+09	2.38939e+09	2.00982e+09	1.75127e+09
7.774_132.0577	Cinnamaldehyde	C9 H8 O	132.058	7.774	C00903	S553117	HMDB0003441			level4	Phenylpropanoids and polyketides	Cinnamaldehydes	null	map01100 Metabolic pathways; map04750 Inflammatory mediator regulation of TRP channels;	1.24587e+06	1.26021e+06	1.38988e+06	1.22151e+06	1.29429e+06	1.39164e+06	1.15431e+06	1.32956e+06	1.38131e+06	1.36195e+06	1.13176e+06	2.79013e+06	2.63173e+06	1.91793e+06	1.87436e+06	2.92717e+06	2.26082e+06	2.68753e+06	2.76419e+06	2.57652e+06	3.03324e+06	2.74208e+06
2.567_148.0526	Cinnamic acid	C9 H8 O2	148.053	2.567	C00423	S392447	HMDB0000930	69.9		level4	Phenylpropanoids and polyketides	Cinnamic acids and derivatives	Cinnamic acids	map00130 Ubiquinone and other terpenoid-quinone biosynthesis; map00360 Phenylalanine metabolism; map01100 Metabolic pathways;	1.00269e+09	1.062e+09	9.80496e+08	1.05591e+09	1.01537e+09	1.02961e+09	1.04579e+09	1.05697e+09	1.0221e+09	1.04611e+09	8.88779e+08	9.34704e+08	9.08345e+08	1.01962e+09	1.09362e+09	1.22749e+09	1.0321e+09	1.30375e+09	9.34578e+08	8.76637e+08	1.04203e+09	1.09998e+09
8.871_218.1309	Cis-3-hexenyl phenylacetate	C14 H18 O2	218.131	8.871		S4519184	HMDB0038281			level4	Benzenoids	Benzene and substituted derivatives	null		9.30861e+06	7.81463e+06	8.74647e+06	9.65194e+06	7.93355e+06	8.20493e+06	8.12115e+06	7.91149e+06	7.51271e+06	7.14925e+06	9.70247e+06	1.00967e+07	8.54726e+06	7.14014e+06	1.32099e+07	1.12947e+07	4.52274e+06	6.58776e+06	5.2797e+06	4.41975e+06	3.67149e+06	3.55332e+06
9.285_314.156	Clomipramine	C19 H23 Cl N2	314.156	9.285	C06918	S2699	HMDB0015372			level4	Organoheterocyclic compounds	Benzazepines	Dibenzazepines	NULL	940629	1.17921e+06	930915	1.27409e+06	1.01352e+06	971260	1.09478e+06	989108	1.15047e+06	1.21919e+06	1.08181e+06	1.5622e+06	1.06341e+06	1.4593e+06	1.27375e+06	1.19506e+06	705083	636861	693265	720487	638078	562300
3.154_371.1741	Colcemid	C21 H25 N O5	371.174	3.154	C11250	S2730				level4	Alkaloids	Alkaloids derived from tyrosine	Isoquinoline alkaloids		3.32032e+06	3.51891e+06	3.17699e+06	3.45659e+06	3.40416e+06	3.5693e+06	3.53546e+06	3.35556e+06	3.40336e+06	3.40978e+06	4.76627e+06	4.7063e+06	3.36298e+06	4.49015e+06	4.60066e+06	3.78579e+06	2.41447e+06	2.28155e+06	2.28722e+06	2.89498e+06	3.1713e+06	1.63825e+06
6.835_346.2143	Corticosterone	C21 H30 O4	346.214	6.835	C02140	MReference-354	HMDB0001547		97.3	level1	Lipids and lipid-like molecules	Steroids and steroid derivatives	Hydroxysteroids	map00140 Steroid hormone biosynthesis; map01100 Metabolic pathways; map04923 Regulation of lipolysis in adipocytes; map04925 Aldosterone synthesis and secretion; map05020 Prion diseases;	1.22474e+07	1.22725e+07	1.18357e+07	1.18068e+07	1.17472e+07	1.19441e+07	1.1992e+07	1.21038e+07	1.14387e+07	1.163e+07	4.66797e+06	4.40515e+06	7.93073e+06	8.03191e+06	6.48976e+06	4.53853e+06	3.65099e+07	2.16445e+07	2.7085e+07	2.77966e+07	3.31958e+07	2.05223e+07
1.213_118.0421	Coumarone	C8 H6 O	118.042	1.213	C14512	S8868	HMDB0032929			level4	Organoheterocyclic compounds	Benzofurans	null	NULL	6.11594e+07	7.2993e+07	4.85827e+07	4.56438e+07	4.1516e+07	6.41126e+07	5.97082e+07	6.23244e+07	4.59767e+07	4.47908e+07	5.90668e+07	4.74627e+07	7.37217e+07	5.42456e+07	5.6569e+07	7.53012e+07	6.81556e+07	9.94526e+07	5.1086e+07	3.70995e+07	5.73437e+07	4.54567e+07
4.517_268.0374	Coumesterol	C15 H8 O5	268.037	4.517	C10205	S4445024	HMDB0002326			level4	Phenylpropanoids and polyketides	Isoflavonoids	Coumestans		2.47659e+06	2.54492e+06	2.48429e+06	2.52583e+06	2.45545e+06	2.14908e+06	2.33005e+06	2.29769e+06	2.26667e+06	2.12662e+06	1.88231e+06	538401	1.1622e+06	270234	490984	1.39018e+06	273882	2.09755e+06	3.47373e+06	2.08424e+06	2.12481e+06	554840
8.867_120.0941	Cumene	C9 H12	120.094	8.867	C14396	S7128	HMDB0034029			level4	Benzenoids	Benzene and substituted derivatives	Cumenes	NULL	1.10737e+06	1.03042e+06	981463	942252	1.1987e+06	956947	955063	1.00877e+06	1.16692e+06	1.07273e+06	2.17617e+06	1.7601e+06	1.13101e+06	661381	1.74605e+06	1.42903e+06	435553	1.00501e+06	485512	529719	414892	395146
7.773_148.0891	Cuminaldehyde	C10 H12 O	148.089	7.773	C06577	MReference-359	HMDB0002214		76.5	level2	Lipids and lipid-like molecules	Prenol lipids	Monoterpenoids	map01100 Metabolic pathways;	2.28763e+07	2.38361e+07	2.46819e+07	2.39901e+07	2.45202e+07	2.21491e+07	2.33453e+07	2.46928e+07	2.30162e+07	2.37153e+07	2.2884e+07	4.81756e+07	6.12695e+07	3.94178e+07	3.76573e+07	6.04497e+07	4.70828e+07	5.97847e+07	5.37839e+07	4.7479e+07	6.38267e+07	5.26682e+07
6.814_227.1886	Cyprodenate	C13 H25 N O2	227.189	6.814		S64892				level4					756343	768482	776429	778433	709891	728283	765765	709314	669182	727738	904781	1.04637e+06	1.00752e+06	484128	479851	532515	549581	488382	572295	556692	525553	2.49194e+06
7.774_235.0622	Cys-asn	C7 H13 N3 O4 S	235.062	7.774		S16568279	HMDB0028770			level4	Organic acids and derivatives	Carboxylic acids and derivatives	Amino acids, peptides, and analogues		4.5308e+06	4.37843e+06	4.80014e+06	6.68839e+06	4.78951e+06	4.70252e+06	4.68285e+06	7.16066e+06	4.85131e+06	5.05195e+06	5.58782e+06	8.20803e+06	1.28254e+07	7.38289e+06	9.0229e+06	9.03366e+06	8.25511e+06	9.26403e+06	1.24409e+07	9.32567e+06	9.97183e+06	8.14317e+06
0.673_426.0881	Cysteine-glutathione disulfide	C13 H22 N4 O8 S2	426.088	0.673	C05526	S8630564				level4				map00270 Cysteine and methionine metabolism; map01100 Metabolic pathways;	2.92627e+07	3.00049e+07	3.30779e+07	3.12727e+07	3.37683e+07	3.28234e+07	3.01377e+07	3.18879e+07	3.32515e+07	3.33532e+07	3.97136e+07	3.45714e+07	3.97537e+07	3.38717e+07	3.82698e+07	3.83277e+07	2.77069e+07	2.24332e+07	2.77647e+07	2.99463e+07	1.69495e+07	2.48442e+07
0.695_243.0856	Cytidine	C9 H13 N3 O5	243.086	0.695	C00475	MReference-364	HMDB0000089	72.9	73.7	level1	Nucleosides, nucleotides, and analogues	Pyrimidine nucleosides	null	map00240 Pyrimidine metabolism; map01100 Metabolic pathways; map02010 ABC transporters;	6.90806e+06	6.83168e+06	6.80146e+06	6.53339e+06	7.16338e+06	6.43245e+06	6.93584e+06	7.09119e+06	6.56293e+06	6.74191e+06	5.59454e+06	5.90541e+06	5.83705e+06	6.09702e+06	4.73879e+06	5.15828e+06	9.67579e+06	7.53092e+06	9.17676e+06	1.05361e+07	7.02202e+06	7.49281e+06
0.867_323.0518	Cytidine 5'-monophosphate	C9 H14 N3 O8 P	323.052	0.867	C00055	BGI11	HMDB0000095	88.5	83.1	level1	Nucleic acids	Nucleotides [Fig]	Ribonucleotides	map00240 Pyrimidine metabolism; map01100 Metabolic pathways;	7.35329e+06	7.65359e+06	7.54615e+06	6.90367e+06	7.14589e+06	6.81241e+06	7.46587e+06	7.07749e+06	7.12217e+06	7.17152e+06	7.32732e+06	8.81813e+06	7.61278e+06	7.95656e+06	1.31911e+07	1.23183e+07	6.36998e+06	9.10411e+06	7.72541e+06	6.01783e+06	6.48477e+06	7.98888e+06
9.403_493.2833	Cytochalasin h	C30 H39 N O5	493.283	9.403		S10313322				level4					3.11808e+06	3.25586e+06	3.08317e+06	3.17666e+06	3.67074e+06	2.86543e+06	3.00609e+06	3.90474e+06	2.8529e+06	3.33573e+06	3.56623e+06	2.76651e+06	3.32347e+06	3.60383e+06	3.6328e+06	3.40806e+06	3.45659e+06	3.40769e+06	2.6052e+06	3.83748e+06	3.58186e+06	2.63794e+06
0.695_111.0435	Cytosine	C4 H5 N3 O	111.043	0.695	C00380	S577	HMDB0000630	33.3	44.4	level4	Organoheterocyclic compounds	Diazines	Pyrimidines and pyrimidine derivatives	map00240 Pyrimidine metabolism; map01100 Metabolic pathways;	1.1541e+07	1.19004e+07	1.20276e+07	1.10037e+07	1.25099e+07	1.15885e+07	1.16069e+07	1.28939e+07	1.25579e+07	1.17129e+07	1.10612e+07	1.00823e+07	9.7796e+06	1.09244e+07	1.06348e+07	9.07282e+06	1.3304e+07	9.61836e+06	1.39133e+07	1.5637e+07	8.70818e+06	1.18183e+07
5.503_152.1203	D-(+)-camphor	C10 H16 O	152.12	5.503	C00808	MReference-2727	HMDB0059838		83	level2	Lipids and lipid-like molecules	Prenol lipids	Monoterpenoids	map04750 Inflammatory mediator regulation of TRP channels;	482724	540070	517164	497169	569842	501327	584973	537603	534780	478938	179667	185151	338440	301490	114817	178583	537679	242584	1.359e+06	726175	463975	8.67082e+06
3.219_205.0411	Dacisteine	C7 H11 N O4 S	205.041	3.219		S59118				level4					3.91922e+06	4.0093e+06	3.62336e+06	4.02284e+06	3.69202e+06	3.77388e+06	3.79809e+06	3.71043e+06	3.74655e+06	3.65472e+06	1.13038e+06	2.32106e+06	2.29863e+06	7.2755e+06	8.32018e+06	3.41897e+06	3.32787e+06	3.02653e+06	1.6247e+06	1.449e+06	3.75252e+06	2.81823e+06
5.738_254.058	Daidzein	C15 H10 O4	254.058	5.738	C10208	MReference-680	HMDB0003312		94.8	level2	Phenylpropanoids and polyketides	Isoflavonoids	Isoflav-2-enes		2.56609e+06	2.3347e+06	2.7171e+06	3.00041e+06	2.77615e+06	2.62386e+06	2.57489e+06	2.68157e+06	2.76779e+06	2.47855e+06	3.63134e+06	3.90941e+06	1.95693e+06	4.10494e+06	4.73366e+06	3.03189e+06	374353	442642	346675	532851	1.90194e+06	728603
0.634_155.0197	D-aspartate	C4 H7 N O4	155.02	0.634				33.7		level5					6.38401e+06	6.04209e+06	7.06348e+06	6.95741e+06	6.5519e+06	6.22015e+06	6.0128e+06	6.87506e+06	4.85704e+06	6.46055e+06	5.88674e+06	5.86726e+06	5.83938e+06	6.56643e+06	5.97079e+06	5.8501e+06	5.52689e+06	5.92941e+06	7.46144e+06	5.81257e+06	6.07976e+06	5.90211e+06
7.004_315.2409	Decanoylcarnitine	C17 H33 N O4	315.241	7.004		MReference-882	HMDB0000651		95.5	level2	Lipids and lipid-like molecules	Fatty Acyls	Fatty acid esters		1.31733e+06	1.23124e+06	1.30464e+06	1.3473e+06	1.30451e+06	1.23267e+06	1.38196e+06	1.39358e+06	1.33351e+06	1.27298e+06	1.09915e+06	1.04562e+06	951082	758778	876717	1.04983e+06	2.92693e+06	1.24145e+06	1.36905e+06	2.73329e+06	1.41807e+06	1.45816e+06
3.724_139.0635	Deferiprone	C7 H9 N O2	139.064	3.724		S2866				level4					892612	908393	947909	987771	938592	989141	957955	894935	884783	866857	816010	853676	748535	1.04457e+06	875418	1.08316e+06	940193	1.18137e+06	807005	801581	917311	1.0311e+06
10.475_468.3587	Dehydroeburicoic acid	C31 H48 O3	468.359	10.475	C16950	S26344258				level4				NULL	8.85977e+06	8.8248e+06	9.04221e+06	8.081e+06	7.52155e+06	6.03824e+06	7.69505e+06	7.21616e+06	7.03786e+06	7.14897e+06	1.12394e+07	8.86142e+06	7.88321e+06	1.01578e+07	1.25167e+07	8.2658e+06	1.10477e+07	9.85767e+06	8.94785e+06	1.01166e+07	8.88567e+06	1.02835e+07
8.274_430.27	Dehydrolatanoprost	C26 H38 O5	430.27	8.274		S4446233				level4					337286	336541	351648	330294	350283	355491	340975	418826	407064	396765	24693.5	114570	118641	40613.2	611893	233481	347834	179045	149461	156111	172589	253121
5.465_302.1663	Dehydrosiphonochalynol	C22 H22 O	302.166	5.465		S8170678				level4					492977	468440	492601	513608	471003	470343	441798	381587	395135	392856	84116.8	69035.7	291906	515211	135808	173048	161983	161748	828182	133958	424529	1.12453e+07
7.297_330.2197	Desoxycortone	C21 H30 O3	330.22	7.297	C03205	MReference-389	HMDB0000016		95.3	level2	Lipids and lipid-like molecules	Steroids and steroid derivatives	Hydroxysteroids	map00140 Steroid hormone biosynthesis; map01100 Metabolic pathways; map04925 Aldosterone synthesis and secretion;	3.62635e+06	3.59919e+06	3.94453e+06	3.64508e+06	3.71551e+06	3.66871e+06	3.57834e+06	3.53544e+06	3.35065e+06	3.28121e+06	2.58629e+06	2.23469e+06	2.88283e+06	2.43097e+06	2.04634e+06	3.25984e+06	1.75422e+07	4.27957e+06	6.42042e+06	1.33076e+07	1.3437e+07	7.63302e+06
0.677_259.046	D-glucosamine 6-phosphate	C6 H14 N O8 P	259.046	0.677	C00352	S389822				level4				map00250 Alanine, aspartate and glutamate metabolism; map00520 Amino sugar and nucleotide sugar metabolism; map01100 Metabolic pathways; map04931 Insulin resistance;	2.27508e+06	2.06264e+06	2.34144e+06	2.23e+06	2.30011e+06	2.10935e+06	2.10492e+06	2.27956e+06	2.18428e+06	2.28307e+06	1.79133e+06	1.87625e+06	1.62634e+06	1.87203e+06	2.48391e+06	1.7274e+06	2.5723e+06	1.96279e+06	1.61238e+06	2.32631e+06	2.86736e+06	1.65916e+06
0.632_275.0407	D-glucosaminic acid 6-phosphate	C6 H14 N O9 P	275.041	0.632	C20589	S30785717				level4				map00030 Pentose phosphate pathway;	1.74975e+06	1.89775e+06	1.56061e+06	1.69001e+06	1.5683e+06	1.48808e+06	1.46864e+06	1.58352e+06	1.76711e+06	1.49746e+06	1.81151e+06	2.07447e+06	1.44335e+06	3.97099e+06	2.28774e+06	1.7271e+06	1.16421e+06	1.08357e+06	1.01673e+06	1.15992e+06	1.64139e+06	844106
0.717_260.0297	D-glucose 6-phosphate	C6 H13 O9 P	260.03	0.717	C00092	MReference-1467	HMDB0001401	86.3	89.4	level2	Organic oxygen compounds	Organooxygen compounds	Carbohydrates and carbohydrate conjugates	map00500 Starch and sucrose metabolism; map00524 Neomycin, kanamycin and gentamicin biosynthesis; map00562 Inositol phosphate metabolism; map01100 Metabolic pathways; map04911 Insulin secretion; map04917 Prolactin signaling pathway; map04918 Thyroid hormone synthesis; map04931 Insulin resistance; map04973 Carbohydrate digestion and absorption; map05230 Central carbon metabolism in cancer;	1.20812e+08	1.24749e+08	1.22048e+08	1.25208e+08	1.27168e+08	1.24338e+08	1.24467e+08	1.34628e+08	1.36577e+08	1.38894e+08	1.20852e+08	1.21571e+08	1.20923e+08	1.31106e+08	1.2272e+08	1.22529e+08	1.33324e+08	1.26246e+08	1.2742e+08	1.25819e+08	1.18401e+08	1.24879e+08
6.593_366.2055	Dibutoxyethylphthalate	C20 H30 O6	366.205	6.593	C15438	S8042				level4				NULL	233073	201308	227012	216572	206887	232689	202908	181425	232640	210379	11108.9	10154.6	11630.2	45960.8	528962	340968	172313	276587	378124	589688	2.79699e+06	122492
7.139_406.2342	Diginatigenin	C23 H34 O6	406.234	7.139		S13078156				level4					1.25591e+07	1.24141e+07	1.10026e+07	1.21578e+07	1.25493e+07	1.23238e+07	1.27127e+07	1.2299e+07	1.09582e+07	1.21886e+07	1.17104e+07	1.25739e+07	1.22378e+07	1.61688e+07	1.21729e+07	1.34088e+07	1.75496e+07	2.72109e+07	1.36725e+07	1.48604e+07	2.14352e+07	2.03354e+07
9.87_349.298	Dihomo-γ-linolenoyl ethanolamide	C22 H39 N O2	349.298	9.87	C13828	MReference-9757	HMDB0013625		40.7	level3	Organic nitrogen compounds	Organonitrogen compounds	Amines	NULL	2.44892e+07	1.90235e+07	2.33894e+07	1.96536e+07	1.91104e+07	2.36584e+07	2.08593e+07	1.80083e+07	2.45886e+07	2.40147e+07	1.63461e+07	1.6594e+07	1.02265e+07	2.62585e+07	1.90085e+07	1.75854e+07	2.45475e+07	2.05758e+07	2.38469e+07	3.08101e+07	2.50613e+07	1.52933e+07
9.604_166.136	Dihydrojasmone	C11 H18 O	166.136	9.604		S56166	HMDB0031565			level4	Organic oxygen compounds	Organooxygen compounds	Carbonyl compounds		3.37655e+06	3.5591e+06	3.3144e+06	3.51811e+06	2.90998e+06	3.23669e+06	3.047e+06	3.24387e+06	2.98469e+06	3.45361e+06	4.00364e+06	5.42118e+06	5.1452e+06	2.90037e+06	3.07603e+06	2.92624e+06	3.58199e+06	3.03779e+06	2.93968e+06	4.40889e+06	3.74971e+06	5.20928e+06
10.43_446.3402	Diisodecyl phthalate	C28 H46 O4	446.34	10.43	C14578	S30996				level4				NULL	2.24453e+06	2.62067e+06	2.50244e+06	2.3015e+06	2.3408e+06	1.85899e+06	2.35011e+06	2.02737e+06	2.1291e+06	2.44851e+06	582217	318229	406956	850465	468266	491091	700068	546981	690336	488152	587173	522507
11.022_743.5478	Dioleoylphosphatidylethanolamine	C41 H78 N O8 P	743.548	11.022		S4743651				level4					3.62581e+06	4.06027e+06	3.67587e+06	3.48877e+06	4.0754e+06	3.97006e+06	3.33651e+06	3.46578e+06	3.78341e+06	3.79961e+06	3.94474e+06	3.60519e+06	4.69739e+06	4.04664e+06	4.36692e+06	3.82815e+06	5.95238e+06	5.46819e+06	4.74265e+06	4.73095e+06	4.05421e+06	5.72912e+06
8.888_414.3136	Diosgenin	C27 H42 O3	414.314	8.888	C08898	S89870				level4	Steroids	27-Carbon atoms	Spirostan derivatives [Fig]		439726	400816	341145	260185	398388	521694	318880	385134	334549	368650	107781	86487.3	99806	87992.7	208658	100289	1.1531e+06	397134	648154	914302	888068	421986
0.631_161.1054	Dl-carnitine	C7 H15 N O3	161.105	0.631		MReference-881			97.6	level2					6.11024e+08	5.67993e+08	6.08235e+08	6.50663e+08	6.11682e+08	5.99432e+08	6.14148e+08	6.4427e+08	6.26564e+08	6.17455e+08	6.58213e+08	6.29004e+08	5.40358e+08	6.80637e+08	5.634e+08	6.43371e+08	6.10322e+08	6.07662e+08	5.32217e+08	5.8551e+08	5.11251e+08	5.66567e+08
5.506_187.1575	Dl-decyline	C10 H21 N O2	187.157	5.506		S272190				level4					1.12661e+06	1.17807e+06	1.1546e+06	1.08605e+06	1.17775e+06	1.1692e+06	1.14507e+06	1.07853e+06	1.06005e+06	1.11856e+06	356086	267418	747243	746793	180734	335919	458808	322728	2.43954e+06	524370	1.06038e+06	1.59238e+07
11.651_733.5627	Dl-dipalmitoylphosphatidylcholine	C40 H80 N O8 P	733.563	11.651		MReference-889			91.6	level2					1.19275e+08	1.32168e+08	1.25366e+08	1.23557e+08	1.27084e+08	1.24879e+08	1.21442e+08	1.25877e+08	1.17995e+08	1.26819e+08	1.27945e+08	1.09713e+08	1.28904e+08	1.17323e+08	1.19686e+08	1.10362e+08	1.48956e+08	1.42745e+08	1.34881e+08	1.37129e+08	1.33369e+08	1.19441e+08
0.646_146.0694	Dl-glutamine	C5 H10 N2 O3	146.069	0.646	C00303	MReference-2967	HMDB0013240	89.3	92.1	level2	Organic acids and derivatives	Carboxylic acids and derivatives	Amino acids, peptides, and analogues	NULL	4.11347e+08	4.34234e+08	4.20143e+08	4.1966e+08	4.47386e+08	4.15765e+08	4.35903e+08	4.60623e+08	4.51215e+08	4.49823e+08	4.36948e+08	3.47908e+08	3.98923e+08	3.92193e+08	4.57358e+08	4.44049e+08	4.4479e+08	4.46647e+08	3.81406e+08	3.92223e+08	4.0714e+08	3.83149e+08
3.977_159.1261	Dl-α-aminocaprylic acid	C8 H17 N O2	159.126	3.977		MReference-1794	HMDB0000991		42.1	level3	Organic acids and derivatives	Carboxylic acids and derivatives	Amino acids, peptides, and analogues		2.73877e+06	2.82947e+06	2.66586e+06	2.82875e+06	2.94221e+06	2.95292e+06	3.0082e+06	2.96145e+06	3.15954e+06	3.06581e+06	631606	556529	1.55123e+06	1.79909e+06	449908	721776	946405	743757	5.47904e+06	1.02225e+06	2.01362e+06	3.32586e+07
8.87_236.1778	Do0750000	C15 H24 O2	236.178	8.87		S6663	HMDB0032048			level4	Benzenoids	Benzene and substituted derivatives	Phenylpropanes		8.2747e+06	8.45918e+06	9.12104e+06	9.94041e+06	8.51591e+06	8.53929e+06	8.66358e+06	8.3828e+06	8.49504e+06	9.4729e+06	1.14653e+07	1.03505e+07	9.10049e+06	8.01322e+06	1.44957e+07	1.08152e+07	3.9977e+06	7.50239e+06	4.35057e+06	4.04598e+06	4.04156e+06	3.80817e+06
9.608_328.2402	Docosahexaenoic acid	C22 H32 O2	328.24	9.608	C06429	MReference-6801	HMDB0002183		96.5	level2	Lipids and lipid-like molecules	Fatty Acyls	Fatty acids and conjugates	map01040 Biosynthesis of unsaturated fatty acids;	2.16893e+08	2.20069e+08	2.19872e+08	2.14754e+08	2.21726e+08	2.01604e+08	2.12395e+08	2.17697e+08	2.27321e+08	2.38068e+08	9.66081e+07	7.49061e+07	6.97502e+07	1.72329e+08	1.7972e+08	1.50084e+08	2.66026e+08	2.31058e+08	2.20609e+08	2.58091e+08	2.604e+08	7.89854e+07
9.712_330.2558	Docosapentaenoic acid	C22 H34 O2	330.256	9.712		S4942831				level4					1.58383e+08	1.55908e+08	1.69978e+08	1.54423e+08	1.43335e+08	1.70252e+08	1.59327e+08	1.5689e+08	1.58282e+08	1.59897e+08	1.25314e+08	1.51104e+08	1.07817e+08	1.66363e+08	1.60333e+08	1.44767e+08	1.90839e+08	1.59805e+08	1.87459e+08	2.17091e+08	1.86583e+08	1.44816e+08
9.961_375.314	Docosatetraenoylethanolamide	C24 H41 N O2	375.314	9.961	C13829	S4445444	HMDB0013626			level4	Organic nitrogen compounds	Organonitrogen compounds	Amines	NULL	3.63208e+06	3.26987e+06	3.28572e+06	3.36514e+06	3.26862e+06	3.16476e+06	3.02546e+06	2.83481e+06	2.77427e+06	2.80138e+06	2.91864e+06	3.62536e+06	2.43227e+06	3.58878e+06	4.02119e+06	3.19448e+06	4.52434e+06	3.46654e+06	4.15887e+06	5.26224e+06	4.44153e+06	3.7784e+06
7.545_243.2202	Dodecylethanol amide	C14 H29 N O2	243.22	7.545		S8559				level4					388500	267129	287349	276456	301688	329853	300357	307147	267202	294910	161830	170932	208162	206725	183430	284032	224239	224834	456257	156513	237456	2.21234e+06
0.554_132.09	D-ornithine	C5 H12 N2 O2	132.09	0.554	C00515	BGI245	HMDB0003374	95	87.2	level1	Organic acids and derivatives	Carboxylic acids and derivatives	Amino acids, peptides, and analogues	map00472 D-Arginine and D-ornithine metabolism; map01100 Metabolic pathways;	6.12328e+06	6.14171e+06	6.51003e+06	6.26318e+06	6.34258e+06	6.00669e+06	6.38664e+06	6.52546e+06	6.65286e+06	6.16217e+06	3.80122e+06	3.60556e+06	4.44102e+06	4.1578e+06	5.00896e+06	5.65189e+06	6.59056e+06	1.11009e+07	9.54144e+06	5.6646e+06	1.13044e+07	8.18724e+06
9.444_360.2665	Drostanolone propionate	C23 H36 O3	360.267	9.444		S194604				level4					861422	767417	754695	631752	478920	809691	402967	526512	535756	700275	730879	1.3225e+06	1.26087e+06	474417	662439	408821	1.10643e+06	251540	1.09146e+06	1.63537e+06	150699	567711
8.965_397.2255	Drotaverine	C24 H31 N O4	397.226	8.965		S1361582	HMDB0015669			level4	Organoheterocyclic compounds	Tetrahydroisoquinolines	null		321423	279724	312089	379320	354223	344640	292267	312810	286637	333266	176531	337775	172829	196171	257732	194405	1.92792e+06	233007	248396	254886	181108	226072
8.377_299.2825	D-sphingosine	C18 H37 N O2	299.283	8.377	C00319	MReference-418	HMDB0000252	10.9	89.9	level2	Organic nitrogen compounds	Organonitrogen compounds	Amines	map00600 Sphingolipid metabolism; map01100 Metabolic pathways; map04071 Sphingolipid signaling pathway; map04210 Apoptosis; map04217 Necroptosis;	1.25865e+07	1.40455e+07	1.30644e+07	1.26305e+07	1.34991e+07	1.40813e+07	1.36877e+07	1.18224e+07	1.28316e+07	1.36408e+07	1.42715e+07	1.5092e+07	1.61721e+07	1.5163e+07	2.03318e+07	1.46479e+07	1.49894e+07	1.99976e+07	1.57395e+07	1.51631e+07	1.56588e+07	1.42303e+07
3.725_185.0691	Eglumetad	C8 H11 N O4	185.069	3.725		S184747				level4					615556	590401	631304	595650	596181	688201	811055	740803	706571	702632	482114	625664	555159	767896	591665	941249	664865	1.03318e+06	630870	505464	758165	663410
6.537_211.1575	Elaeokanine c	C12 H21 N O2	211.157	6.537	C10592	S391168				level4	Alkaloids	Alkaloids derived from lysine	Indolizidine alkaloids	NULL	3.21686e+06	3.4811e+06	2.96925e+06	3.56132e+06	3.13575e+06	3.54911e+06	3.64142e+06	3.36923e+06	2.53486e+06	3.06804e+06	1.04586e+06	968269	1.28006e+06	1.5474e+06	799330	1.80209e+06	1.18918e+06	1.06522e+06	3.66057e+06	1.66089e+06	1.59724e+06	3.44493e+07
9.675_302.2095	Emedastine	C17 H26 N4 O	302.209	9.675	C07785	S3106	HMDB0015216			level4	Organoheterocyclic compounds	Benzimidazoles	null	NULL	4.34599e+06	4.34991e+06	4.49741e+06	4.39218e+06	4.2291e+06	4.41844e+06	4.19593e+06	4.03597e+06	4.58139e+06	4.80093e+06	4.12188e+06	3.85544e+06	3.52347e+06	4.31302e+06	4.43661e+06	3.91384e+06	4.57364e+06	3.7626e+06	4.23516e+06	3.80589e+06	3.31783e+06	3.01592e+06
7.676_371.2673	Ent-8-iso prostaglandin f2α	C20 H34 O5	371.267	7.676					55.3	level5					1.71237e+06	1.53958e+06	1.66991e+06	1.62028e+06	1.64702e+06	1.75077e+06	1.59757e+06	1.54664e+06	1.64007e+06	1.61267e+06	1.47257e+06	985944	836027	668411	1.34052e+06	1.39882e+06	594090	1.58556e+06	728394	627702	659338	648460
8.871_376.1548	Entinostat	C21 H20 N4 O3	376.155	8.871		S4111				level4					1.83195e+07	1.72516e+07	1.75146e+07	1.98936e+07	1.74623e+07	1.81356e+07	1.67432e+07	1.94161e+07	2.00612e+07	1.87966e+07	2.13238e+07	1.93056e+07	1.78053e+07	1.65012e+07	2.26123e+07	1.87791e+07	9.67715e+06	1.78847e+07	1.09083e+07	1.23122e+07	6.56085e+06	8.22655e+06
9.605_345.2668	Epea	C22 H35 N O2	345.267	9.605		S4446570	HMDB0013649		32.2	level4	Organic nitrogen compounds	Organonitrogen compounds	Amines		1.08534e+08	1.18966e+08	1.18098e+08	1.1459e+08	1.16333e+08	1.04544e+08	1.11527e+08	1.15365e+08	1.19936e+08	1.24616e+08	5.50473e+07	3.29074e+07	3.74262e+07	9.12921e+07	9.32215e+07	7.5618e+07	1.37676e+08	1.17278e+08	1.1618e+08	1.33595e+08	1.32413e+08	4.22697e+07
6.686_254.1056	Eslicarbazepine	C15 H14 N2 O2	254.106	6.686	C07493	S102704	HMDB0060676			level4	Organoheterocyclic compounds	Benzazepines	Dibenzazepines	map00982 Drug metabolism - cytochrome P450;	1.34732e+06	1.27761e+06	1.14778e+06	1.41535e+06	1.2702e+06	1.23326e+06	1.59363e+06	1.43894e+06	1.51005e+06	1.10951e+06	1.18593e+06	1.11419e+06	1.33103e+06	1.04091e+06	1.06892e+06	1.56473e+06	973282	1.647e+06	2.32101e+06	1.41398e+06	1.91437e+06	760718
8.871_256.1828	Estra-1,3,5(10)-trien-3-ol	C18 H24 O	256.183	8.871	C02453	S388789				level4				NULL	2.50067e+06	2.29182e+06	2.27058e+06	2.73397e+06	2.53119e+06	2.43672e+06	2.32284e+06	2.4252e+06	2.24215e+06	2.23353e+06	3.0242e+06	2.50511e+06	2.52639e+06	2.30166e+06	4.38721e+06	2.781e+06	1.55915e+06	1.813e+06	1.94483e+06	1.37631e+06	952046	1.43443e+06
9.606_246.2349	Estrane	C18 H30	246.235	9.606	C19641	S4574149				level4				NULL	2.69596e+07	2.7685e+07	2.79172e+07	2.52935e+07	2.81026e+07	2.84073e+07	2.75542e+07	2.89055e+07	2.64357e+07	2.73479e+07	3.99759e+07	4.14316e+07	4.53191e+07	2.54195e+07	2.85536e+07	2.75937e+07	3.0994e+07	2.68986e+07	2.79089e+07	3.50984e+07	2.93102e+07	5.46661e+07
3.976_204.184	Ethambutol	C10 H24 N2 O2	204.184	3.976	C06984	S3164	HMDB0014474			level4	Organic nitrogen compounds	Organonitrogen compounds	Amines	NULL	181504	194300	175247	173018	195082	202978	158051	151551	165550	168520	43453.7	46638.1	98484.8	96069.3	28901.2	44809.8	65739.6	45468.1	347926	66395.2	124199	1.66413e+06
0.658_141.0194	Ethanolamine phosphate	C2 H8 N O4 P	141.019	0.658	C00346	BGI261	HMDB0000224	85		level1	Organic acids and derivatives	Organic phosphoric acids and derivatives	Phosphate esters	map00564 Glycerophospholipid metabolism; map00600 Sphingolipid metabolism; map01100 Metabolic pathways; map04071 Sphingolipid signaling pathway;	2.26009e+07	2.10916e+07	2.25377e+07	1.97267e+07	1.67811e+07	2.21441e+07	2.09041e+07	1.98875e+07	2.14909e+07	2.11785e+07	1.46586e+07	1.50049e+07	1.40727e+07	1.82569e+07	1.63896e+07	1.53303e+07	2.41202e+07	2.13003e+07	2.13232e+07	2.5437e+07	2.1604e+07	1.83049e+07
5.105_237.1002	Ethopabate	C12 H15 N O4	237.1	5.105		S5812				level4					781353	822842	802835	897484	818368	841092	787939	830642	892119	836329	818226	723976	566101	639332	876625	1.09645e+06	541955	1.11963e+06	378399	440513	628053	600971
1.035_258.0142	Ethoxzolamide	C9 H10 N2 O3 S2	258.014	1.035		S3179	HMDB0014456			level4	Organoheterocyclic compounds	Benzothiazoles	null		2.73782e+06	3.078e+06	2.88486e+06	3.35068e+06	3.67143e+06	4.98235e+06	4.78844e+06	3.1485e+06	4.3226e+06	3.59562e+06	3.17085e+06	4.59234e+06	3.21748e+06	3.21244e+06	4.93867e+06	4.62526e+06	7.2416e+06	6.8223e+06	5.78774e+06	5.46292e+06	6.20078e+06	3.13491e+06
9.821_356.2716	Ethyl docosahexaenoate	C24 H36 O2	356.272	9.821	C16185	S8007148				level4	FA Fatty acyls	FA04 Docosanoids	Null	NULL	1.53163e+07	1.33445e+07	1.44729e+07	1.32785e+07	1.34591e+07	1.22962e+07	1.32862e+07	1.33995e+07	1.31424e+07	1.26892e+07	1.01342e+07	1.52569e+07	8.97169e+06	1.5612e+07	2.13057e+07	1.27805e+07	1.60097e+07	1.4815e+07	1.37249e+07	1.99187e+07	1.48651e+07	1.30936e+07
7.516_269.1993	Ethyl n-[(2-isopropyl-5-methylcyclohexyl)carbonyl]glycinate	C15 H27 N O3	269.199	7.516		S9696656	HMDB0032255			level4	Organic acids and derivatives	Carboxylic acids and derivatives	Amino acids, peptides, and analogues		586296	509351	568161	602436	519664	593807	534204	582142	631630	571566	169953	100656	257520	334818	71464	135816	171895	134565	1.02329e+06	103434	377575	7.88097e+06
8.87_164.084	Eugenol	C10 H12 O2	164.084	8.87	C10453	S13876103	HMDB0005809			level4	Benzenoids	Phenols	Methoxyphenols		3.95174e+06	3.90019e+06	4.28044e+06	3.90004e+06	3.89358e+06	4.14413e+06	4.1333e+06	4.10919e+06	4.17616e+06	4.211e+06	4.83137e+06	4.60972e+06	4.19719e+06	4.24994e+06	6.92452e+06	5.40089e+06	1.64263e+06	2.9224e+06	1.7314e+06	1.95111e+06	1.75184e+06	1.46451e+06
0.625_193.0257	Fosfocreatinine	C4 H8 N3 O4 P	193.026	0.625		S64349	HMDB0041624	56.1		level4	Organic acids and derivatives	Carboxylic acids and derivatives	Amino acids, peptides, and analogues		1.63815e+06	1.8224e+06	1.89874e+06	1.82023e+06	2.10826e+06	1.63721e+06	1.88399e+06	2.90309e+06	1.74437e+06	1.67853e+06	2.29215e+06	1.71603e+06	1.91561e+06	2.06673e+06	2.17786e+06	2.22645e+06	1.71558e+06	2.11669e+06	1.39319e+06	1.62078e+06	1.61281e+06	1.65882e+06
0.729_217.9982	Fosfosal	C7 H7 O6 P	217.998	0.729		S3300				level4					4.61624e+06	4.75942e+06	5.43245e+06	4.8979e+06	5.35489e+06	4.83595e+06	5.02005e+06	4.80747e+06	5.51217e+06	5.1162e+06	4.7307e+06	3.16616e+06	3.97837e+06	4.721e+06	5.66424e+06	4.1973e+06	4.48348e+06	5.27127e+06	4.53539e+06	4.18045e+06	5.52773e+06	4.13473e+06
2.018_128.0475	Furaneol	C6 H8 O3	128.048	2.018	C20717	S18218	HMDB0040594	67.4		level4	Organoheterocyclic compounds	Dihydrofurans	Furanones	NULL	2.23821e+07	2.43394e+07	2.95968e+07	2.29013e+07	2.26032e+07	2.24711e+07	2.64273e+07	2.26073e+07	2.49493e+07	2.59012e+07	3.84135e+07	2.63812e+07	1.70868e+07	2.84137e+07	2.1895e+07	2.90051e+07	1.75448e+07	6.97294e+07	1.72803e+07	1.89492e+07	3.67363e+07	8.5547e+07
0.68_140.0587	Gaboxadol	C6 H8 N2 O2	140.059	0.68	C13693	S3330				level4				NULL	2.35066e+06	2.32748e+06	2.39511e+06	2.32083e+06	2.36648e+06	2.45947e+06	2.43138e+06	2.23772e+06	1.62235e+06	2.57409e+06	2.94947e+06	2.25662e+06	3.28276e+06	1.74927e+06	2.37815e+06	2.06541e+06	3.32624e+06	2.67734e+06	1.88672e+06	2.90127e+06	2.7838e+06	1.82577e+06
0.635_103.0637	Gamma-aminobutyric acid	C4 H9 N O2	103.064	0.635	C00334	S116	HMDB0000112	16.6		level4	Organic acids and derivatives	Carboxylic acids and derivatives	Amino acids, peptides, and analogues	map00250 Alanine, aspartate and glutamate metabolism; map00330 Arginine and proline metabolism; map00410 beta-Alanine metabolism; map00650 Butanoate metabolism; map00760 Nicotinate and nicotinamide metabolism; map01100 Metabolic pathways; map04024 cAMP signaling pathway; map04080 Neuroactive ligand-receptor interaction; map04721 Synaptic vesicle cycle; map04723 Retrograde endocannabinoid signalin…	2.79261e+07	3.00904e+07	3.1271e+07	3.40272e+07	3.15756e+07	2.99861e+07	3.05252e+07	3.22903e+07	3.02314e+07	3.16394e+07	4.22614e+07	3.05235e+07	3.64235e+07	2.60234e+07	3.71902e+07	4.27206e+07	3.7415e+07	2.83093e+07	2.72639e+07	3.27077e+07	3.52684e+07	2.15399e+07
0.675_275.1118	Gamma-glu-gln	C10 H17 N3 O6	275.112	0.675	C05283	S133013	HMDB0011738			level4	Organic acids and derivatives	Carboxylic acids and derivatives	Amino acids, peptides, and analogues	NULL	1.71306e+06	1.57665e+06	1.94514e+06	1.74145e+06	2.14199e+06	1.91e+06	1.93468e+06	1.90454e+06	1.92162e+06	1.81731e+06	3.0493e+06	1.62969e+06	2.48424e+06	1.78404e+06	2.37079e+06	2.01171e+06	2.52997e+06	1.65568e+06	1.5542e+06	2.99592e+06	1.35213e+06	1.71346e+06
2.704_310.1165	Gamma-l-glutamyl-l-tyrosine	C14 H18 N2 O6	310.116	2.704		S85142	HMDB0011741			level4	Organic acids and derivatives	Carboxylic acids and derivatives	Amino acids, peptides, and analogues		2.08042e+06	2.10082e+06	2.10496e+06	2.12342e+06	1.96211e+06	1.72917e+06	2.06762e+06	2.23666e+06	1.83706e+06	1.92339e+06	1.97742e+06	1.84817e+06	2.1704e+06	1.77795e+06	2.67046e+06	2.06563e+06	2.06079e+06	2.6601e+06	1.7459e+06	2.04774e+06	1.98196e+06	2.08205e+06
9.49_278.2246	Gamma-linolenic acid	C18 H30 O2	278.225	9.49	C06426	BGI279	HMDB0003073	17.5		level3	Lipids	Fatty acids [Fig]	Unsaturated fatty acids	map00591 Linoleic acid metabolism; map01040 Biosynthesis of unsaturated fatty acids; map01100 Metabolic pathways;	3.68405e+07	3.47586e+07	3.65898e+07	3.43568e+07	3.67459e+07	3.36922e+07	3.32118e+07	3.30856e+07	3.49087e+07	3.3767e+07	3.10553e+07	4.45525e+07	3.20906e+07	4.24835e+07	4.4259e+07	3.96915e+07	2.53507e+07	2.33217e+07	2.60309e+07	2.65507e+07	2.14925e+07	2.14399e+07
9.524_426.2749	Garcinoic acid	C27 H38 O4	426.275	9.524		S8630589				level4					3.25591e+06	2.84022e+06	3.11246e+06	2.99956e+06	2.80463e+06	2.87851e+06	3.18972e+06	3.24977e+06	3.14487e+06	2.91038e+06	3.15668e+06	6.0571e+06	5.49988e+06	3.82954e+06	4.3448e+06	2.72999e+06	4.67986e+06	1.19455e+06	3.45606e+06	6.01958e+06	1.43301e+06	1.8769e+06
8.854_246.1621	Geroquinol	C16 H22 O2	246.162	8.854	C10793	S4445151				level4				map00130 Ubiquinone and other terpenoid-quinone biosynthesis;	6.05089e+06	5.88336e+06	6.25345e+06	6.22888e+06	5.74744e+06	6.22204e+06	6.25152e+06	6.34604e+06	5.91758e+06	6.30916e+06	7.21543e+06	6.91202e+06	6.43866e+06	5.74797e+06	9.81596e+06	7.41659e+06	4.27e+06	5.25491e+06	4.15031e+06	4.20756e+06	2.62218e+06	3.55792e+06
8.244_432.3242	Gitogenin	C27 H44 O4	432.324	8.244	C08899	S390463				level4	Steroids	27-Carbon atoms	Spirostan derivatives [Fig]	NULL	257731	216477	221215	231290	259951	264256	244604	260199	209407	290123	20847.1	14803.6	22806.2	35198.8	117380	28373.5	1.05385e+06	406270	502667	804461	867131	399992
0.669_204.0749	Glu-gly	C7 H12 N2 O5	204.075	0.669		S4932470	HMDB0028819			level4	Organic acids and derivatives	Carboxylic acids and derivatives	Amino acids, peptides, and analogues		1.11731e+07	1.14864e+07	1.31092e+07	1.20165e+07	1.14763e+07	1.13626e+07	1.12359e+07	1.29179e+07	1.22262e+07	1.21991e+07	1.38195e+07	9.62e+06	1.39338e+07	1.27532e+07	1.24532e+07	1.2476e+07	1.61116e+07	9.81236e+06	1.10141e+07	1.54066e+07	9.53015e+06	1.15506e+07
7.774_530.2678	Glycerol phenylbutyrate	C33 H38 O6	530.268	7.774		S8657541				level4					1.2243e+06	1.00029e+06	1.37216e+06	1.33093e+06	1.30828e+06	1.03899e+06	1.31127e+06	1.22454e+06	1.27207e+06	1.13096e+06	1.00192e+06	6.86888e+06	8.53022e+06	3.85791e+06	3.43942e+06	1.00393e+07	5.06886e+06	9.49174e+06	6.10764e+06	5.81599e+06	1.09601e+07	7.74706e+06
0.733_246.0506	Glycerophosphoglycerol	C6 H15 O8 P	246.051	0.733	C03274	S388990				level4				NULL	7.55746e+06	7.47271e+06	7.76181e+06	8.20902e+06	8.28897e+06	8.118e+06	8.07239e+06	7.97617e+06	8.86317e+06	8.36018e+06	7.86943e+06	8.41009e+06	7.36769e+06	1.04556e+07	6.27764e+06	8.13536e+06	6.75951e+06	7.70863e+06	8.29216e+06	6.05857e+06	5.65682e+06	9.56689e+06
9.403_453.2857	Glycerophospho-n-palmitoyl ethanolamine	C21 H44 N O7 P	453.286	9.403		MReference-2955			75.3	level2					8.66333e+07	5.3477e+07	6.93607e+07	8.47055e+07	8.41643e+07	7.9708e+07	8.47895e+07	8.88777e+07	8.57e+07	8.9318e+07	9.94951e+07	8.75417e+07	8.695e+07	7.92457e+07	9.41862e+07	9.853e+07	9.48247e+07	9.30234e+07	9.03909e+07	1.00143e+08	9.63095e+07	8.25496e+07
0.638_75.0322	Glycine	C2 H5 N O2	75.0322	0.638	C00037	S730	HMDB0000123			level4	Organic acids and derivatives	Carboxylic acids and derivatives	Amino acids, peptides, and analogues	map00120 Primary bile acid biosynthesis; map00230 Purine metabolism; map00260 Glycine, serine and threonine metabolism; map00310 Lysine degradation; map00440 Phosphonate and phosphinate metabolism; map00480 Glutathione metabolism; map00630 Glyoxylate and dicarboxylate metabolism; map00730 Thiamine metabolism; map00860 Porphyrin and chlorophyll metabolism; map00970 Aminoacyl-tRNA biosynthesis; map…	2.65111e+07	2.62273e+07	2.60507e+07	2.72237e+07	2.58345e+07	2.7072e+07	2.7449e+07	2.85478e+07	2.83917e+07	2.9462e+07	2.825e+07	2.21663e+07	2.55399e+07	2.69625e+07	2.94575e+07	2.7109e+07	2.62242e+07	2.78172e+07	2.64725e+07	2.60963e+07	2.7969e+07	2.39718e+07
4.223_213.148	Guanadrel	C10 H19 N3 O2	213.148	4.223	C07035	S35305	HMDB0014371			level4	Organic oxygen compounds	Organooxygen compounds	Ethers	NULL	458535	485211	450421	430389	466648	426255	454543	454420	470423	412990	144789	266001	280172	281506	109771	232996	190172	136972	487628	173828	284447	4.11126e+06
0.631_117.054	Guanidinoacetate	C3 H7 N3 O2	117.054	0.631	C00581	BGI299	HMDB0000128	67.1	32.1	level1	Organic acids and derivatives	Carboxylic acids and derivatives	Amino acids, peptides, and analogues	map00260 Glycine, serine and threonine metabolism; map00330 Arginine and proline metabolism; map01100 Metabolic pathways;	4.67091e+07	4.80001e+07	5.07986e+07	5.04296e+07	4.92061e+07	4.47858e+07	4.81166e+07	5.20347e+07	5.20006e+07	5.15957e+07	4.89572e+07	4.20933e+07	4.77721e+07	4.84295e+07	5.10907e+07	5.2762e+07	4.69659e+07	4.88637e+07	3.64025e+07	3.74253e+07	4.45599e+07	4.10109e+07
1.293_151.0496	Guanine	C5 H5 N5 O	151.05	1.293	C00242	S744	HMDB0000132		58.8	level4	Organoheterocyclic compounds	Imidazopyrimidines	Purines and purine derivatives	map00230 Purine metabolism; map01100 Metabolic pathways;	2.84113e+06	3.48744e+06	2.64861e+06	3.10243e+06	3.42098e+06	3.6375e+06	3.74535e+06	3.16899e+06	3.14121e+06	3.73443e+06	4.29602e+06	4.01365e+06	3.63168e+06	4.92962e+06	2.51734e+06	3.29744e+06	1.60451e+06	3.93345e+06	6.31033e+06	294350	3.20089e+06	6.32914e+06
1.28_363.0572	Guanosine 5'-monophosphate	C10 H14 N5 O8 P	363.057	1.28	C00144	BGI302	HMDB0001397	79.9		level1	Nucleic acids	Nucleotides [Fig]	Ribonucleotides	map00230 Purine metabolism; map01100 Metabolic pathways; map01523 Antifolate resistance; map04022 cGMP-PKG signaling pathway; map04740 Olfactory transduction; map04742 Taste transduction; map04744 Phototransduction;	4.44115e+06	4.17988e+06	3.78981e+06	4.09738e+06	3.90383e+06	4.85025e+06	4.91359e+06	4.28681e+06	4.00465e+06	4.30566e+06	4.79817e+06	5.51228e+06	3.96409e+06	5.86216e+06	3.34731e+06	4.62171e+06	2.34228e+06	4.43224e+06	7.13422e+06	613431	3.58284e+06	6.87515e+06
9.528_255.2562	Hexadecanamide	C16 H33 N O	255.256	9.528		MReference-438	HMDB0012273		96	level2	Lipids and lipid-like molecules	Fatty Acyls	Fatty amides		1.74115e+09	1.70364e+09	1.70447e+09	1.63292e+09	1.67162e+09	1.67963e+09	1.66194e+09	1.72243e+09	1.66131e+09	1.71767e+09	2.39413e+09	2.46258e+09	2.62136e+09	1.50306e+09	1.49398e+09	1.46762e+09	1.52242e+09	1.43086e+09	1.63047e+09	1.78211e+09	1.41304e+09	3.05197e+09
7.459_273.267	Hexadecasphinganine	C16 H35 N O2	273.267	7.459	C13915	S571105				level4	SP Sphingolipids	SP01 Sphingoid bases	SP0104 Sphingoid base homologs and variants	NULL	1.41136e+08	1.42467e+08	1.34843e+08	1.37218e+08	1.36059e+08	1.36902e+08	1.38342e+08	1.40206e+08	1.34242e+08	1.39298e+08	1.82572e+08	1.9064e+08	2.32762e+08	1.58159e+08	1.1592e+08	1.30449e+08	1.35026e+08	1.57358e+08	3.9137e+07	1.87996e+08	1.67508e+08	2.42256e+08
4.517_259.1784	Hexanoylcarnitine	C13 H25 N O4	259.178	4.517		MReference-883	HMDB0000705		97.9	level2					2.81972e+06	2.80553e+06	2.76873e+06	2.98564e+06	2.81141e+06	2.77603e+06	2.97384e+06	3.07873e+06	3.01169e+06	2.61356e+06	2.72928e+06	2.95401e+06	2.25845e+06	2.03393e+06	2.28141e+06	2.3533e+06	4.62715e+06	2.51061e+06	2.41953e+06	5.49112e+06	3.12952e+06	2.80658e+06
8.853_162.1411	Hexylbenzene	C12 H18	162.141	8.853		S13487	HMDB0061815			level4	Benzenoids	Benzene and substituted derivatives	null		3.00716e+06	3.09058e+06	2.84716e+06	3.17824e+06	2.811e+06	3.08516e+06	2.80513e+06	2.88723e+06	2.94525e+06	2.97592e+06	3.61587e+06	3.12621e+06	3.07168e+06	2.61441e+06	5.63879e+06	3.81147e+06	1.55466e+06	2.06017e+06	1.1427e+06	1.17924e+06	1.08976e+06	965928
9.876_370.2186	Ho-dpeg8-oh	C16 H34 O9	370.219	9.876		S71135	HMDB0094680		40.5	level4	Organic oxygen compounds	Organooxygen compounds	Ethers		2.73015e+06	3.02988e+06	2.78712e+06	2.91687e+06	2.89738e+06	2.82849e+06	2.74627e+06	2.62355e+06	2.81978e+06	2.55918e+06	1.95691e+06	1.97248e+06	1.34762e+06	2.76997e+06	2.38703e+06	2.39682e+06	2.83879e+06	2.7618e+06	3.33405e+06	4.10897e+06	3.83461e+06	2.55046e+06
9.422_335.1758	Hydroxychloroquine	C18 H26 Cl N3 O	335.176	9.422	C07043	S3526	HMDB0015549			level4	Organoheterocyclic compounds	Quinolines and derivatives	Aminoquinolines and derivatives	NULL	2.92586e+06	2.75437e+06	3.17021e+06	2.68093e+06	2.84731e+06	2.49726e+06	2.61652e+06	3.3535e+06	2.72715e+06	2.65931e+06	4.06321e+06	3.14566e+06	5.20029e+06	2.31833e+06	2.50976e+06	2.35125e+06	2.095e+06	2.9311e+06	2.71922e+06	2.94737e+06	3.24835e+06	6.55334e+06
7.774_280.1311	Hydroxystilbamidine	C16 H16 N4 O	280.131	7.774		S10612853	HMDB0240284			level4	Phenylpropanoids and polyketides	Stilbenes	null		1.42735e+07	1.53736e+07	1.4747e+07	1.47865e+07	1.51154e+07	1.55237e+07	1.53384e+07	1.6102e+07	1.45512e+07	1.56281e+07	1.29758e+07	2.63601e+07	3.13416e+07	2.26643e+07	2.21244e+07	2.99585e+07	2.70246e+07	2.99628e+07	2.87545e+07	2.8398e+07	3.41996e+07	2.81594e+07
8.531_374.1772	Hydroxyzine	C21 H27 Cl N2 O2	374.177	8.531	C07045	S3531	HMDB0014697			level4	Benzenoids	Benzene and substituted derivatives	Diphenylmethanes	NULL	639268	684350	569909	531929	488122	573759	563488	554351	560184	551263	1.3093e+06	899050	866472	522659	1.29263e+06	795859	88435.1	266062	115980	84610.3	87656.5	125110
0.655_109.0199	Hypotaurine	C2 H7 N O2 S	109.02	0.655	C00519	S96959	HMDB0000965			level4	Organic acids and derivatives	Sulfinic acids and derivatives	Sulfinic acids	map00430 Taurine and hypotaurine metabolism; map01100 Metabolic pathways;	3.70111e+06	3.79835e+06	4.38163e+06	3.81326e+06	3.6433e+06	3.58405e+06	3.59368e+06	4.14023e+06	3.99002e+06	4.22834e+06	3.71941e+06	4.14975e+06	3.83989e+06	3.28527e+06	1.52956e+07	3.37711e+06	2.16722e+06	2.3685e+06	1.3677e+06	1.32794e+06	2.15602e+06	1.62347e+06
6.225_163.0127	Iberin	C5 H9 N O S2	163.013	6.225		S10023	HMDB0006095			level4	Organosulfur compounds	Sulfoxides	null		78578.5	68565.2	86450.3	76164.9	73260.3	76091.4	74327.9	61810.6	78408.7	88194.8	19250.8	10498.1	27825.4	29172.5	9302.78	48555.2	8321.7	8339.1	73216.9	10162.2	46667.7	1.20944e+06
8.871_192.1153	Ibufenac	C12 H16 O2	192.115	8.871		S14516				level4					4.94979e+06	5.46859e+06	5.27551e+06	5.327e+06	4.66753e+06	4.92049e+06	4.63072e+06	4.96484e+06	5.48284e+06	5.47474e+06	6.88619e+06	6.14063e+06	5.0992e+06	4.79656e+06	7.28274e+06	5.64086e+06	2.62388e+06	4.40515e+06	2.81835e+06	2.70734e+06	2.11657e+06	2.11242e+06
8.853_206.131	Ibuprofen	C13 H18 O2	206.131	8.853	C01588	S3544	HMDB0001925			level4	Phenylpropanoids and polyketides	Phenylpropanoic acids	null	NULL	3.36429e+06	2.80803e+06	3.37073e+06	3.26627e+06	2.92612e+06	3.35006e+06	2.97767e+06	3.06111e+06	2.79023e+06	2.63736e+06	3.66909e+06	3.37121e+06	3.63412e+06	2.24624e+06	5.30944e+06	3.65819e+06	1.57639e+06	2.50166e+06	1.31813e+06	1.25095e+06	995473	1.00399e+06
9.881_379.2021	Icotidine	C21 H25 N5 O2	379.202	9.881		S65090				level4					4.31712e+06	4.84391e+06	4.20371e+06	4.45608e+06	4.71213e+06	4.26373e+06	4.28258e+06	4.62498e+06	4.52802e+06	4.69525e+06	3.70166e+06	3.97914e+06	3.75874e+06	5.00366e+06	4.82929e+06	4.46447e+06	4.10325e+06	3.8306e+06	4.02234e+06	4.15911e+06	4.35119e+06	3.48584e+06
4.28_261.1114	Imazapyr	C13 H15 N3 O3	261.111	4.28	C18864	S49445				level4				NULL	1.74854e+06	1.71315e+06	1.67678e+06	1.8174e+06	1.69915e+06	1.68595e+06	1.78628e+06	1.71764e+06	1.74388e+06	1.7257e+06	2.69487e+06	2.12219e+06	1.86796e+06	2.24875e+06	662853	2.01922e+06	1.93477e+06	1.30683e+06	2.74022e+06	2.29759e+06	1.65899e+06	1.67014e+06
0.663_287.0674	Incadronic acid	C8 H19 N O6 P2	287.067	0.663		S3571				level4					6.69364e+06	5.49456e+06	6.58128e+06	6.18034e+06	6.53375e+06	6.3864e+06	4.98741e+06	6.23603e+06	5.85386e+06	5.93398e+06	8.44664e+06	6.90763e+06	4.32402e+06	7.23071e+06	9.10275e+06	5.65984e+06	3.85632e+06	3.13994e+06	3.50599e+06	4.25309e+06	5.37069e+06	2.1333e+06
7.773_118.0785	Indane	C9 H10	118.079	7.773		S9903	HMDB0059837			level4	Benzenoids	Indanes	null		3.74439e+07	4.02194e+07	3.81132e+07	3.73693e+07	3.7128e+07	3.99787e+07	3.92603e+07	4.13137e+07	3.94664e+07	3.7839e+07	3.51966e+07	6.73606e+07	7.73959e+07	5.52918e+07	5.68391e+07	7.44601e+07	6.70213e+07	7.97893e+07	7.12802e+07	7.08347e+07	8.43518e+07	6.94592e+07
3.191_117.058	Indole	C8 H7 N	117.058	3.191	C00463	MReference-444	HMDB0000738		69.7	level2	Organoheterocyclic compounds	Indoles and derivatives	Indoles	map00380 Tryptophan metabolism; map00400 Phenylalanine, tyrosine and tryptophan biosynthesis; map01100 Metabolic pathways; map04974 Protein digestion and absorption;	2.39986e+06	2.35858e+06	2.33794e+06	2.45028e+06	2.54809e+06	2.39658e+06	2.51603e+06	2.41949e+06	2.5499e+06	2.43894e+06	2.0379e+06	2.39655e+06	2.15088e+06	2.4875e+06	2.55704e+06	2.7784e+06	2.05889e+06	3.04269e+06	2.36995e+06	2.10959e+06	2.41597e+06	2.55751e+06
3.381_175.0636	Indole-3-acetic acid	C10 H9 N O2	175.064	3.381	C00954	MReference-445	HMDB0000197	34.5	62.4	level2	Organoheterocyclic compounds	Indoles and derivatives	Indolyl carboxylic acids and derivatives	map00380 Tryptophan metabolism; map01100 Metabolic pathways;	1.50775e+06	1.58632e+06	1.51334e+06	1.56408e+06	1.53771e+06	1.41885e+06	1.63623e+06	1.42956e+06	1.30609e+06	1.31758e+06	2.30762e+06	2.21067e+06	2.08348e+06	1.52116e+06	2.81324e+06	2.16756e+06	741780	880630	635083	687512	585961	537588
2.58_187.0612	Indole-3-acrylic acid	C11 H9 N O2	187.061	2.58					48.7	level5					2.86126e+06	3.01573e+06	2.70889e+06	3.16519e+06	2.7641e+06	2.71136e+06	2.85e+06	3.17495e+06	2.95356e+06	2.99907e+06	2.55376e+06	2.48678e+06	2.57044e+06	2.95591e+06	3.17262e+06	2.87361e+06	3.00024e+06	3.36173e+06	2.54811e+06	2.30067e+06	3.01825e+06	2.46956e+06
3.19_187.0636	Indole-3-acrylic acid	C11 H9 N O2	187.064	3.19		MReference-449			91.7	level2					3.44699e+08	3.50035e+08	3.38748e+08	3.50478e+08	3.39587e+08	3.54239e+08	3.54018e+08	3.4531e+08	3.51228e+08	3.35665e+08	3.048e+08	3.21882e+08	3.25695e+08	3.6316e+08	3.69416e+08	4.24719e+08	3.01502e+08	4.28058e+08	3.41526e+08	2.90061e+08	3.49325e+08	3.82116e+08
5.677_189.0792	Indole-3-methyl acetate	C11 H11 N O2	189.079	5.677	C20635	BGI325	HMDB0029738	87	84.4	level2	Organoheterocyclic compounds	Indoles and derivatives	Indolyl carboxylic acids and derivatives	NULL	1.02463e+06	929652	1.0451e+06	1.03976e+06	1.06275e+06	1.04452e+06	1.0848e+06	1.0743e+06	986463	850565	1.17306e+06	1.3662e+06	1.66327e+06	1.26821e+06	2.15434e+06	1.39423e+06	60146.5	313352	14573.9	111869	42934	122798
8.871_174.1411	Ionene	C13 H18	174.141	8.871		S61372	HMDB0059826			level4	Benzenoids	Tetralins	null		3.40124e+06	3.1778e+06	3.33497e+06	3.32933e+06	2.92207e+06	3.30449e+06	2.85184e+06	2.51159e+06	3.26481e+06	3.13935e+06	4.13889e+06	3.45878e+06	3.68658e+06	2.92548e+06	4.9757e+06	3.81413e+06	1.44009e+06	2.68159e+06	1.45598e+06	1.30132e+06	1.17156e+06	1.25006e+06
7.137_392.2185	Isodomedin	C22 H32 O6	392.219	7.137	C09115	S390594			91.7	level4	Terpenoids	Diterpenoids (C20)	Kaurenes	NULL	9.36733e+06	1.00078e+07	1.03578e+07	1.34902e+07	1.18433e+07	1.34398e+07	1.22631e+07	1.31238e+07	1.27346e+07	1.06519e+07	1.37314e+07	1.47888e+07	1.34295e+07	1.81407e+07	1.26824e+07	1.33238e+07	1.75874e+07	2.66417e+07	1.78343e+07	1.52592e+07	2.27528e+07	1.6793e+07
0.699_131.0948	Isoleucine	C6 H13 N O2	131.095	0.699		MReference-7		15.2	42.9	level3					1.98164e+06	2.25338e+06	1.89816e+06	2.01662e+06	1.93244e+06	2.16257e+06	2.04602e+06	2.0384e+06	1.94288e+06	2.1276e+06	1.44094e+06	1.57791e+06	1.90307e+06	739990	2.62886e+06	932267	7.66527e+06	2.89558e+06	3.03698e+06	5.0054e+06	2.91069e+06	1.45069e+06
8.641_300.2089	Isotretinoin	C20 H28 O2	300.209	8.641	C07058	MReference-1177	HMDB0006219	79.6	82.3	level2	Lipids and lipid-like molecules	Prenol lipids	Retinoids	NULL	8.9906e+07	8.83971e+07	8.10905e+07	9.8761e+07	8.73049e+07	8.11862e+07	7.9662e+07	8.5114e+07	9.00368e+07	8.63558e+07	1.13154e+08	1.25196e+08	1.02048e+08	9.94967e+07	1.45682e+08	1.38404e+08	3.9828e+07	4.684e+07	3.07904e+07	3.63693e+07	3.64727e+07	2.79897e+07
8.871_358.1909	Itopride	C20 H26 N2 O4	358.191	8.871		S3660				level4					1.20035e+07	1.09498e+07	1.05348e+07	1.18053e+07	1.13288e+07	1.10912e+07	1.15783e+07	1.15969e+07	1.15273e+07	1.15043e+07	1.51507e+07	1.20141e+07	1.22264e+07	1.36484e+07	1.76018e+07	1.42777e+07	8.96164e+06	1.29227e+07	7.26551e+06	8.62802e+06	6.96238e+06	6.92353e+06
8.517_377.2568	Karakoline	C22 H35 N O4	377.257	8.517	C08693	S390344				level4	Alkaloids	Alkaloids derived by amination reactions	Terpenoid alkaloids	NULL	536715	415801	460298	488232	544324	531435	446222	344087	445858	563895	894249	743270	500997	336744	1.14275e+06	671968	131649	118426	109434	88346	122272	122940
8.625_398.2436	Kj9800000	C18 H39 O7 P	398.244	8.625	C14446	S6292				level4				NULL	571798	500872	498547	550686	527929	518306	611499	562763	496030	566863	343936	296043	386018	393850	414945	362515	422944	415956	447546	409042	580728	312511
9.583_264.2455	Koiganal ii	C18 H32 O	264.245	9.583		S8079055				level4					1.2553e+08	1.1492e+08	1.19218e+08	1.10086e+08	1.10097e+08	1.22114e+08	1.20908e+08	1.24195e+08	1.07355e+08	1.13361e+08	1.58825e+08	1.60739e+08	1.75462e+08	3.01444e+07	1.13089e+08	1.14538e+08	1.29408e+08	1.11272e+08	1.24469e+08	1.36846e+08	1.1929e+08	2.07425e+08
0.646_119.0584	L-allo-threonine	C4 H9 N O3	119.058	0.646	C05519	BGI339		78.6	72.8	level1				map00260 Glycine, serine and threonine metabolism; map01100 Metabolic pathways;	7.49904e+07	7.59706e+07	7.7528e+07	7.41822e+07	7.88181e+07	7.45022e+07	7.54638e+07	8.17484e+07	8.26577e+07	8.09158e+07	7.72386e+07	6.81118e+07	7.35162e+07	7.23823e+07	7.99937e+07	8.21041e+07	7.51502e+07	7.50187e+07	5.71035e+07	6.03586e+07	6.8073e+07	6.96757e+07
0.679_132.0537	L-asparagine	C4 H8 N2 O3	132.054	0.679	C00152	BGI344	HMDB0000168	31	30.5	level3	Peptides	Amino acids	Common amino acids [Fig]	map00250 Alanine, aspartate and glutamate metabolism; map00970 Aminoacyl-tRNA biosynthesis; map01100 Metabolic pathways; map01230 Biosynthesis of amino acids; map04974 Protein digestion and absorption; map04978 Mineral absorption; map05230 Central carbon metabolism in cancer;	1.29883e+07	1.39135e+07	1.402e+07	1.24868e+07	1.3798e+07	1.43828e+07	1.46015e+07	1.45059e+07	1.48909e+07	1.5238e+07	1.41874e+07	1.11481e+07	1.34691e+07	1.24306e+07	1.76389e+07	1.51712e+07	1.32522e+07	1.40897e+07	1.12981e+07	1.08352e+07	1.22432e+07	1.17866e+07
7.719_343.2724	Lauroylcarnitine	C19 H37 N O4	343.272	7.719		BGI347		93.2		level2					2.39802e+06	2.63723e+06	2.45054e+06	2.42221e+06	2.46868e+06	2.61137e+06	2.54609e+06	2.70594e+06	2.4728e+06	2.50508e+06	1.73623e+06	1.4432e+06	1.22917e+06	1.23708e+06	1.4636e+06	1.4598e+06	7.29809e+06	2.29006e+06	2.77688e+06	6.68484e+06	3.10604e+06	3.07435e+06
0.643_175.096	L-citrulline	C6 H13 N3 O3	175.096	0.643	C00327	BGI349	HMDB0000904	85.6	80.2	level1	Peptides	Amino acids	Other amino acids [Fig]	map00220 Arginine biosynthesis; map01100 Metabolic pathways; map01230 Biosynthesis of amino acids;	2.89447e+07	2.9816e+07	3.03637e+07	2.93181e+07	3.19368e+07	2.91771e+07	3.18259e+07	3.26722e+07	3.14505e+07	3.15264e+07	3.90626e+07	4.17156e+07	3.42844e+07	3.38985e+07	3.56055e+07	3.15756e+07	1.53543e+07	1.85927e+07	1.4671e+07	1.41715e+07	1.48408e+07	1.53699e+07
0.648_240.024	L-cystine	C6 H12 N2 O4 S2	240.024	0.648	C00491	MReference-467	HMDB0000192	59.9	61	level1	Organic acids and derivatives	Carboxylic acids and derivatives	Amino acids, peptides, and analogues	map00270 Cysteine and methionine metabolism; map01100 Metabolic pathways; map02010 ABC transporters; map04216 Ferroptosis; map04974 Protein digestion and absorption;	6.86297e+06	6.594e+06	6.88005e+06	6.26818e+06	6.78104e+06	6.24253e+06	6.9904e+06	6.85194e+06	7.67106e+06	7.29381e+06	7.86235e+06	2.29847e+06	6.05532e+06	7.17934e+06	7.24946e+06	8.20829e+06	4.10421e+06	1.0654e+07	8.04596e+06	4.70229e+06	1.09065e+07	7.44512e+06
0.679_229.0887	L-ergothioneine	C9 H15 N3 O2 S	229.089	0.679	C05570	MReference-907	HMDB0003045		90.9	level2	Organic acids and derivatives	Carboxylic acids and derivatives	Amino acids, peptides, and analogues	map00340 Histidine metabolism; map01100 Metabolic pathways;	1.20498e+07	1.18013e+07	1.23698e+07	1.16378e+07	1.19599e+07	1.14827e+07	1.11351e+07	1.19537e+07	1.26391e+07	1.34897e+07	8.37939e+06	5.62422e+06	8.30163e+06	7.02893e+06	8.15783e+06	7.2323e+06	2.49522e+07	1.47655e+07	1.06798e+07	2.04441e+07	2.16703e+07	1.39057e+07
3.434_228.1475	Leucylproline	C11 H20 N2 O3	228.148	3.434		MReference-468	HMDB0011175		88.8	level2	Organic acids and derivatives	Carboxylic acids and derivatives	Amino acids, peptides, and analogues		4.27808e+06	4.41788e+06	4.09959e+06	4.68887e+06	4.10308e+06	4.21508e+06	4.79835e+06	4.47265e+06	4.3522e+06	4.29135e+06	3.16602e+06	3.4452e+06	4.0722e+06	4.80838e+06	3.67405e+06	4.3669e+06	4.52724e+06	4.98524e+06	3.5507e+06	4.25941e+06	4.06488e+06	4.53418e+06
3.734_260.1372	L-gamma-glutamyl-l-leucine	C11 H20 N2 O5	260.137	3.734		S133115	HMDB0011171			level4	Organic acids and derivatives	Carboxylic acids and derivatives	Amino acids, peptides, and analogues		1.5761e+07	1.77685e+07	1.63164e+07	1.58781e+07	1.59458e+07	1.59431e+07	1.67089e+07	1.62092e+07	1.71278e+07	1.56571e+07	1.50169e+07	1.20299e+07	1.47839e+07	1.69744e+07	2.16063e+07	2.0205e+07	1.66974e+07	2.34418e+07	1.42549e+07	1.3942e+07	1.93522e+07	1.556e+07
0.651_147.0534	L-glutamic acid	C5 H9 N O4	147.053	0.651	C00025	MReference-470	HMDB0000148	71.8	92.8	level1	Organic acids and derivatives	Carboxylic acids and derivatives	Amino acids, peptides, and analogues	map00220 Arginine biosynthesis; map00250 Alanine, aspartate and glutamate metabolism; map00330 Arginine and proline metabolism; map00340 Histidine metabolism; map00430 Taurine and hypotaurine metabolism; map00471 D-Glutamine and D-glutamate metabolism; map00480 Glutathione metabolism; map00524 Neomycin, kanamycin and gentamicin biosynthesis; map00630 Glyoxylate and dicarboxylate metabolism; map00…	4.33511e+08	4.53943e+08	4.48221e+08	4.47338e+08	4.77582e+08	4.48756e+08	4.73095e+08	4.967e+08	4.90818e+08	4.90189e+08	4.75421e+08	4.34831e+08	4.25721e+08	4.58831e+08	4.93487e+08	4.63123e+08	4.39936e+08	4.63983e+08	3.89697e+08	4.22915e+08	4.35863e+08	4.02252e+08
1.283_612.1519	L-glutathione oxidized	C20 H32 N6 O12 S2	612.152	1.283	C00127	MReference-471	HMDB0003337		93	level2	Organic acids and derivatives	Carboxylic acids and derivatives	Amino acids, peptides, and analogues	map00480 Glutathione metabolism; map01100 Metabolic pathways; map04216 Ferroptosis; map04918 Thyroid hormone synthesis;	5.51675e+06	5.3416e+06	5.50279e+06	5.53385e+06	5.64517e+06	5.738e+06	5.65692e+06	5.00714e+06	5.55683e+06	5.51211e+06	7.04293e+06	2.43668e+07	6.38182e+06	6.11853e+06	5.99399e+06	5.2369e+06	5.15328e+06	2.44667e+06	2.77953e+06	7.48448e+06	1.53569e+06	3.05605e+06
7.719_380.2566	Limaprost	C22 H36 O5	380.257	7.719		S4942859				level4					3.66275e+06	3.83828e+06	3.8968e+06	4.2949e+06	3.647e+06	4.4486e+06	3.88297e+06	3.92588e+06	3.70144e+06	3.72163e+06	4.27152e+06	4.44016e+06	3.4654e+06	4.68035e+06	4.97965e+06	5.51088e+06	6.27996e+06	5.82848e+06	4.81877e+06	4.74501e+06	6.2895e+06	5.83646e+06
8.958_323.2826	Linoleoyl ethanolamide	C20 H37 N O2	323.283	8.958		MReference-9878	HMDB0012252		72.2	level2	Organic nitrogen compounds	Organonitrogen compounds	Amines		2.40735e+06	2.0261e+06	2.28129e+06	2.47829e+06	2.588e+06	2.41421e+06	2.32975e+06	2.48558e+06	2.17475e+06	2.33027e+06	2.72683e+06	2.96667e+06	2.99499e+06	1.68323e+06	1.25418e+06	2.07527e+06	749665	1.53553e+06	1.89047e+06	1.6487e+06	1.37392e+06	9.73398e+06
6.599_263.1999	Lisdexamfetamine	C15 H25 N3 O	263.2	6.599		S9772458	HMDB0015385			level4	Organic acids and derivatives	Carboxylic acids and derivatives	Amino acids, peptides, and analogues		71439.3	77646.4	89072	84255.5	70016.8	65050.8	77286.2	68136.1	80590.7	91640.2	33415.4	21302	68390.1	32528	8522.46	32981.4	30243.8	12360	221509	17974.3	34075.5	1.59122e+06
1.534_131.0947	L-isoleucine	C6 H13 N O2	131.095	1.534	C00407	BGI366	HMDB0000172	96.2	92.6	level1	Peptides	Amino acids	Common amino acids [Fig]	map00280 Valine, leucine and isoleucine degradation; map00290 Valine, leucine and isoleucine biosynthesis; map00970 Aminoacyl-tRNA biosynthesis; map01100 Metabolic pathways; map01210 2-Oxocarboxylic acid metabolism; map01230 Biosynthesis of amino acids; map02010 ABC transporters; map04974 Protein digestion and absorption; map04978 Mineral absorption; map05230 Central carbon metabolism in cancer;	9.12211e+08	7.61246e+08	1.27608e+09	7.59341e+08	7.90211e+08	7.71567e+08	1.16665e+09	7.93542e+08	7.0117e+08	1.17773e+09	7.68511e+08	7.29395e+08	7.37839e+08	9.4161e+08	8.16402e+08	9.21455e+08	7.30504e+08	1.99167e+09	9.75475e+08	5.81985e+08	7.71149e+08	8.13679e+08
2.356_208.085	L-kynurenine	C10 H12 N2 O3	208.085	2.356	C00328	BGI19	HMDB0000684	97.9	91.5	level1	Organic oxygen compounds	Organooxygen compounds	Carbonyl compounds	map00380 Tryptophan metabolism; map01100 Metabolic pathways; map05143 African trypanosomiasis;	5.37634e+06	5.29224e+06	5.06952e+06	5.48029e+06	5.22214e+06	4.52533e+06	5.23639e+06	5.39544e+06	4.80275e+06	4.64316e+06	1.87704e+06	1.5213e+06	2.62906e+06	2.19759e+06	1.61697e+06	2.10741e+06	8.83131e+06	1.55882e+07	1.057e+07	1.0588e+07	8.28801e+06	9.23155e+06
0.557_146.1057	L-lysine	C6 H14 N2 O2	146.106	0.557	C00047	BGI22	HMDB0000182	85.5	83.4	level1	Peptides	Amino acids	Common amino acids [Fig]	map00310 Lysine degradation; map00780 Biotin metabolism; map00970 Aminoacyl-tRNA biosynthesis; map01100 Metabolic pathways; map01210 2-Oxocarboxylic acid metabolism; map01230 Biosynthesis of amino acids; map02010 ABC transporters; map04974 Protein digestion and absorption;	6.21239e+07	7.9617e+07	6.0595e+07	5.92975e+07	5.99319e+07	6.05405e+07	6.26998e+07	6.45026e+07	6.20685e+07	6.38166e+07	5.83236e+07	5.34581e+07	6.47955e+07	5.68839e+07	6.42544e+07	7.18581e+07	5.55088e+07	7.30783e+07	6.11648e+07	5.51419e+07	6.53414e+07	6.36559e+07
0.916_149.0513	L-methionine	C5 H11 N O2 S	149.051	0.916	C00073	BGI369	HMDB0000696	94.1	92.1	level1	Peptides	Amino acids	Common amino acids [Fig]	map00270 Cysteine and methionine metabolism; map00970 Aminoacyl-tRNA biosynthesis; map01100 Metabolic pathways; map01210 2-Oxocarboxylic acid metabolism; map01230 Biosynthesis of amino acids; map01523 Antifolate resistance; map04974 Protein digestion and absorption; map04978 Mineral absorption; map05230 Central carbon metabolism in cancer;	3.4135e+07	1.423e+08	1.4855e+08	1.43429e+08	1.45774e+08	1.39851e+08	1.35007e+08	1.45553e+08	1.48709e+08	1.48986e+08	1.53473e+08	1.60501e+08	1.62089e+08	1.79993e+08	1.85273e+08	1.54323e+08	1.09752e+08	2.12406e+08	9.46671e+07	8.23965e+07	1.19483e+08	1.38969e+08
1.672_131.0947	L-norleucine	C6 H13 N O2	131.095	1.672	C01933	MReference-1824	HMDB0001645	91.1	92.6	level1	Organic acids and derivatives	Carboxylic acids and derivatives	Amino acids, peptides, and analogues	NULL	1.09446e+08	2.80665e+08	1.3737e+08	2.60249e+08	2.59006e+08	2.81533e+08	1.91283e+08	2.30949e+08	2.44705e+08	1.80216e+08	2.04977e+08	2.43222e+08	2.37617e+08	2.86747e+08	2.72716e+08	3.50877e+08	2.40894e+08	8.74499e+07	2.18404e+08	1.93305e+08	2.63407e+08	2.38028e+08
2.575_165.0792	L-phenylalanine	C9 H11 N O2	165.079	2.575	C00079	MReference-8	HMDB0000159		90.8	level1	Organic acids and derivatives	Carboxylic acids and derivatives	Amino acids, peptides, and analogues	map00360 Phenylalanine metabolism; map00400 Phenylalanine, tyrosine and tryptophan biosynthesis; map00970 Aminoacyl-tRNA biosynthesis; map01100 Metabolic pathways; map01210 2-Oxocarboxylic acid metabolism; map01230 Biosynthesis of amino acids; map02010 ABC transporters; map04974 Protein digestion and absorption; map04978 Mineral absorption; map05230 Central carbon metabolism in cancer;	9.83154e+08	1.04137e+09	8.07989e+08	8.26166e+08	9.92953e+08	1.00664e+09	1.02608e+09	1.03638e+09	1.0025e+09	1.02591e+09	8.70657e+08	9.15477e+08	8.8962e+08	9.99555e+08	1.07144e+09	1.20277e+09	1.01118e+09	1.2736e+09	9.13405e+08	8.57401e+08	1.01922e+09	1.07803e+09
0.679_115.0635	L-proline	C5 H9 N O2	115.064	0.679	C16435	BGI376		96.1	90.2	level1				NULL	3.02439e+08	2.85909e+08	2.6639e+08	2.61789e+08	2.6417e+08	2.73443e+08	2.6888e+08	2.72544e+08	3.06289e+08	2.90068e+08	2.74506e+08	2.38515e+08	2.80353e+08	2.642e+08	3.20348e+08	3.37167e+08	2.63543e+08	2.97758e+08	2.01849e+08	2.31009e+08	2.53603e+08	2.53259e+08
9.423_127.0998	Lq1825000	C7 H13 N O	127.1	9.423	C11519	S12476				level4					2.97388e+06	2.76149e+06	2.76447e+06	3.08353e+06	2.75821e+06	2.96442e+06	2.86019e+06	2.97004e+06	2.58896e+06	2.81771e+06	4.86601e+06	3.4235e+06	5.43802e+06	3.38443e+06	2.89477e+06	2.8099e+06	2.85266e+06	2.99641e+06	3.35794e+06	3.68309e+06	2.90492e+06	7.13115e+06
0.641_105.0427	L-serine	C3 H7 N O3	105.043	0.641	C00065	BGI378	HMDB0000187	83.9	80.7	level1	Peptides	Amino acids	Common amino acids [Fig]	map00260 Glycine, serine and threonine metabolism; map00270 Cysteine and methionine metabolism; map00600 Sphingolipid metabolism; map00630 Glyoxylate and dicarboxylate metabolism; map00920 Sulfur metabolism; map00970 Aminoacyl-tRNA biosynthesis; map01100 Metabolic pathways; map01200 Carbon metabolism; map01230 Biosynthesis of amino acids; map02010 ABC transporters; map04071 Sphingolipid signaling…	4.0802e+07	4.46226e+07	4.2472e+07	4.14604e+07	4.39089e+07	4.04091e+07	4.2458e+07	4.74065e+07	4.52519e+07	4.52539e+07	4.36142e+07	3.87306e+07	4.61525e+07	4.24185e+07	4.86566e+07	4.51799e+07	3.73448e+07	4.47333e+07	3.04701e+07	3.24501e+07	3.80791e+07	3.66606e+07
0.64_185.0093	L-serine o-phosphate	C3 H8 N O6 P	185.009	0.64	C01005	S62074	HMDB0000272			level4	Organic acids and derivatives	Carboxylic acids and derivatives	Amino acids, peptides, and analogues	map00260 Glycine, serine and threonine metabolism; map00270 Cysteine and methionine metabolism; map00970 Aminoacyl-tRNA biosynthesis; map01100 Metabolic pathways; map01200 Carbon metabolism; map01230 Biosynthesis of amino acids;	7.45374e+06	6.82744e+06	7.32873e+06	7.49822e+06	6.95853e+06	6.86334e+06	7.37258e+06	7.47703e+06	6.79893e+06	6.33532e+06	6.38937e+06	7.97787e+06	6.22227e+06	8.575e+06	6.11762e+06	7.7857e+06	6.83856e+06	7.38425e+06	7.37187e+06	7.25608e+06	7.96765e+06	7.37709e+06
0.952_174.1007	L-theanine	C7 H14 N2 O3	174.101	0.952	C01047	S388498	HMDB0034365			level4	Organic acids and derivatives	Carboxylic acids and derivatives	Amino acids, peptides, and analogues	NULL	369499	221539	438497	435237	534356	412063	391821	476585	408441	408187	6.19585e+06	876034	536552	1.03812e+06	204608	198397	426609	271243	194533	161577	205335	149823
1.217_181.0742	L-tyrosine	C9 H11 N O3	181.074	1.217	C01536	BGI384		91	86.2	level1				NULL	1.37418e+08	2.06422e+08	2.8109e+08	2.37345e+08	2.80976e+08	2.54946e+08	2.1408e+08	2.14236e+08	2.56205e+08	2.79752e+08	1.51361e+08	1.71498e+08	1.70392e+08	2.46089e+08	3.84531e+08	3.36038e+08	2.37983e+08	2.31376e+08	1.84266e+08	2.44065e+08	1.38488e+08	1.60294e+08
5.543_242.0805	Lumichrome	C12 H10 N4 O2	242.081	5.543	C01727	S4483963				level4				map00740 Riboflavin metabolism;	2.01556e+06	1.96578e+06	2.16911e+06	2.02007e+06	1.90416e+06	1.90834e+06	2.12983e+06	1.99551e+06	1.99044e+06	1.98155e+06	2.28376e+06	1.85318e+06	1.74445e+06	2.04926e+06	1.93882e+06	1.91669e+06	2.08478e+06	2.08094e+06	1.82831e+06	1.82279e+06	1.74566e+06	2.02485e+06
9.386_495.3328	Lysolecithin	C24 H50 N O7 P	495.333	9.386		S78064				level4					1.26559e+09	1.33165e+09	1.3071e+09	1.29528e+09	1.25951e+09	1.26809e+09	1.25387e+09	1.26717e+09	1.28035e+09	1.36388e+09	1.29473e+09	1.26841e+09	1.22411e+09	1.59012e+09	1.23384e+09	1.37869e+09	1.35025e+09	1.38958e+09	1.21644e+09	1.28808e+09	1.28079e+09	1.29209e+09
9.588_481.3538	Lyso-paf-c16	C24 H52 N O6 P	481.354	9.588		S142380				level4					1.62151e+07	1.65039e+07	1.6455e+07	1.51481e+07	1.70998e+07	1.57838e+07	1.54363e+07	2.40694e+07	1.63549e+07	1.74337e+07	2.10234e+07	2.80404e+07	1.82225e+07	2.83443e+07	1.65441e+07	1.57442e+07	1.80261e+07	1.309e+07	1.39796e+07	2.71782e+07	1.68219e+07	2.07238e+07
0.647_115.0272	Maleamic acid	C4 H5 N O3	115.027	0.647	C01596	S4444106		40.9		level4				map00760 Nicotinate and nicotinamide metabolism; map01100 Metabolic pathways;	1.93984e+07	2.09452e+07	1.98647e+07	1.94732e+07	2.04643e+07	2.15212e+07	2.19674e+07	2.13198e+07	2.25335e+07	2.24264e+07	2.19355e+07	1.85077e+07	2.06656e+07	1.97923e+07	2.47692e+07	2.15017e+07	1.9376e+07	2.04666e+07	1.78909e+07	1.59609e+07	1.69269e+07	1.72971e+07
9.151_340.2404	Medrogestone	C23 H32 O2	340.24	9.151		S8125459				level4					2.67554e+06	2.56637e+06	2.44922e+06	2.4355e+06	2.41329e+06	2.32473e+06	2.46675e+06	2.35198e+06	2.52657e+06	2.33335e+06	1.25769e+06	1.50007e+06	1.6346e+06	1.10407e+06	1.1402e+07	6.32604e+06	1.28424e+06	2.52143e+06	852790	477597	2.15109e+06	754512
7.035_331.2138	Megastachine	C20 H29 N O3	331.214	7.035	C09888	S390920				level4				NULL	1.24903e+07	1.28416e+07	1.32331e+07	1.22016e+07	1.27789e+07	1.65381e+07	1.83245e+07	1.24219e+07	1.69957e+07	1.19042e+07	1.44507e+07	1.38883e+07	1.38225e+07	1.87087e+07	1.6605e+07	1.6606e+07	1.41734e+07	1.61944e+07	1.74008e+07	2.17826e+07	2.35133e+07	1.31756e+07
2.549_277.0984	Metazachlor	C14 H16 Cl N3 O	277.098	2.549	C10948	S44885				level4				NULL	2.77656e+06	3.10082e+06	3.06906e+06	3.08531e+06	3.09412e+06	3.08663e+06	2.88577e+06	2.84993e+06	2.83888e+06	2.86786e+06	1.91579e+06	3.19338e+06	2.14366e+06	3.05988e+06	2.46454e+06	3.3276e+06	2.96383e+06	3.53689e+06	1.79095e+06	2.13913e+06	3.40447e+06	2.83229e+06
2.627_198.1008	Metharbital	C9 H14 N2 O3	198.101	2.627		S3957	HMDB0014606			level4	Organoheterocyclic compounds	Diazines	Pyrimidines and pyrimidine derivatives		310690	253429	368347	250787	263230	232505	365056	321019	270687	285048	208848	269353	159360	204573	178884	148029	133249	97904.6	232712	236154	328263	153803
9.268_302.2244	Methenolone	C20 H30 O2	302.224	9.268	D08193	MReference-798	HMDB0041928		89.4	level2	Lipids and lipid-like molecules	Steroids and steroid derivatives	Androstane steroids		1.36527e+07	1.30982e+07	1.34845e+07	1.1641e+07	1.34711e+07	1.43292e+07	2.06417e+07	1.42689e+07	2.258e+07	1.53668e+07	3.50161e+06	1.00332e+07	5.12964e+06	1.65936e+07	1.72872e+07	1.35448e+07	1.78499e+07	1.70767e+07	1.02829e+07	1.89844e+07	2.90593e+07	1.60367e+07
0.85_165.0462	Methionine sulfoxide	C5 H11 N O3 S	165.046	0.85	C02989	MReference-487	HMDB0002005		89.8	level2	Organic acids and derivatives	Carboxylic acids and derivatives	Amino acids, peptides, and analogues	map00270 Cysteine and methionine metabolism;	4.60782e+07	4.74022e+07	4.64757e+07	4.59493e+07	5.10456e+07	4.91146e+07	5.28794e+07	5.60596e+07	5.78772e+07	5.72256e+07	4.34174e+07	4.69811e+07	5.31503e+07	5.41311e+07	4.56108e+07	4.91755e+07	4.42523e+07	5.90898e+07	5.04694e+07	4.16947e+07	5.04598e+07	4.70629e+07
3.852_294.1215	Methyl alpha-aspartylphenylalaninate	C14 H18 N2 O5	294.122	3.852		S2155				level4					4.78897e+06	5.5652e+06	4.73865e+06	4.94066e+06	4.62955e+06	4.96396e+06	4.99429e+06	5.07204e+06	4.81874e+06	5.07238e+06	4.29778e+06	3.44411e+06	4.33015e+06	5.2548e+06	5.7817e+06	5.28539e+06	5.76711e+06	7.59025e+06	5.37767e+06	5.1552e+06	6.43533e+06	5.78886e+06
7.169_224.142	Methyl jasmonate	C13 H20 O3	224.142	7.169	C11512	BGI403	HMDB0036583	12.9		level3	FA Fatty acyls	FA02 Octadecanoids	FA0202 jasmonic acids	map00592 alpha-Linolenic acid metabolism;	319236	275007	289668	332644	261964	298962	292477	410512	350433	411307	4.49358e+06	4.737e+06	4.92927e+06	4.66608e+06	4.36318e+06	4.80779e+06	4.84749e+06	4.4904e+06	4.90178e+06	5.16166e+06	4.89122e+06	4.08212e+06
0.714_312.0222	Methylseleno carboxyethylglutamine	C9 H16 N2 O5 Se	312.022	0.714		S389629	HMDB0010716			level4	Organic acids and derivatives	Carboxylic acids and derivatives	Amino acids, peptides, and analogues		4.16676e+06	4.09169e+06	3.6748e+06	3.96292e+06	4.43828e+06	4.21581e+06	4.3202e+06	4.19173e+06	4.77412e+06	4.15424e+06	3.37161e+06	3.11912e+06	3.09563e+06	3.91754e+06	4.21133e+06	4.15963e+06	3.66317e+06	4.2821e+06	4.30462e+06	3.25093e+06	4.04243e+06	3.96675e+06
0.728_94.009	Methylsulfonylmethane	C2 H6 O2 S	94.009	0.728	C11142	S5978	HMDB0004983			level4	Organosulfur compounds	Sulfonyls	Sulfones	map00920 Sulfur metabolism; map01100 Metabolic pathways;	1.08475e+06	1.208e+06	771969	958441	1.08676e+06	814508	1.0294e+06	1.47034e+06	1.32728e+06	1.05742e+06	138968	133139	137202	140772	147897	141727	151196	139591	145203	143646	140660	142502
3.602_183.1262	Methyprylon	C10 H17 N O2	183.126	3.602		S4018	HMDB0015239			level4	Organoheterocyclic compounds	Piperidines	Piperidinones		159727	165534	190982	176131	160361	184063	161291	152102	171824	178537	55956.5	39879.2	115799	134046	21738.8	61675.2	52886	64647.8	455626	59633.5	135760	2.44911e+06
0.712_319.9675	Mfcd00003968	C10 H8 O8 S2	319.967	0.712	C11323	S60557				level4				NULL	4.01422e+06	3.79824e+06	3.90846e+06	3.98868e+06	4.53313e+06	3.77757e+06	4.43225e+06	4.15447e+06	3.97652e+06	3.88905e+06	3.41156e+06	3.36977e+06	4.18452e+06	4.78608e+06	3.76771e+06	3.87611e+06	4.39256e+06	4.8698e+06	5.08953e+06	3.81456e+06	4.43258e+06	5.43429e+06
0.59_234.0497	Mfcd00010043	C16 H10 S	234.05	0.59	C20124	S8843				level4				NULL	4.64757e+06	4.78168e+06	4.67351e+06	4.52513e+06	4.77555e+06	4.84367e+06	4.84637e+06	4.78601e+06	5.08188e+06	4.80047e+06	5.17192e+06	4.24679e+06	5.7001e+06	5.60587e+06	5.62071e+06	6.13022e+06	3.99817e+06	4.62562e+06	3.89917e+06	3.04173e+06	4.131e+06	4.66035e+06
11.355_719.5472	Mfcd00042876	C39 H78 N O8 P	719.547	11.355		S66516				level4					5.63988e+06	6.23284e+06	6.20755e+06	6.00504e+06	6.63873e+06	6.3655e+06	5.95025e+06	6.11775e+06	6.14204e+06	5.59688e+06	5.30041e+06	4.30491e+06	5.81579e+06	4.16469e+06	6.34702e+06	4.71468e+06	8.28442e+06	8.38049e+06	7.19198e+06	7.33715e+06	6.2041e+06	5.71982e+06
8.857_213.2095	Mfcd00087555	C13 H27 N O	213.209	8.857		S3379095				level4					1.36535e+06	1.32295e+06	1.96255e+06	1.72491e+06	1.29474e+06	1.31638e+06	1.5836e+06	1.94359e+06	1.42631e+06	1.57081e+06	2.77814e+06	2.65612e+06	2.72297e+06	1.38702e+06	1.06763e+06	1.31771e+06	1.09365e+06	1.34191e+06	1.76732e+06	1.55329e+06	1.23566e+06	4.83602e+06
9.471_354.2769	Mfcd00270409	C21 H38 O4	354.277	9.471		S4446589				level4					8.99607e+07	8.6314e+07	8.70196e+07	9.37924e+07	9.28628e+07	8.19078e+07	8.50353e+07	8.34762e+07	8.48207e+07	8.67731e+07	8.82432e+07	1.48338e+08	1.2444e+08	7.66036e+07	8.76094e+07	6.15574e+07	9.57996e+07	3.75994e+07	6.61291e+07	1.27316e+08	3.64538e+07	4.39781e+07
9.338_323.2824	Mfcd00674434	C20 H37 N O2	323.282	9.338		S4446566	HMDB0012252			level4	Organic nitrogen compounds	Organonitrogen compounds	Amines		3.9466e+06	3.70398e+06	3.70821e+06	3.98447e+06	3.77057e+06	3.65558e+06	3.54681e+06	3.80906e+06	3.74657e+06	3.8739e+06	3.23874e+06	3.80072e+06	3.04438e+06	3.07497e+06	4.03623e+06	3.31398e+06	5.79273e+06	4.15413e+06	3.93698e+06	4.93636e+06	4.20971e+06	3.05145e+06
8.739_339.2775	Mfcd01320532	C20 H37 N O3	339.277	8.739		S4941514	HMDB0013631			level4	Organic acids and derivatives	Carboxylic acids and derivatives	Amino acids, peptides, and analogues		2.76142e+06	4.50744e+06	2.9364e+06	2.25006e+06	2.64433e+06	2.13806e+06	2.48283e+06	1.98334e+06	2.59507e+06	2.71879e+06	2.82841e+06	4.06972e+06	2.93447e+06	3.43425e+06	3.72609e+06	4.23111e+06	3.48816e+06	3.70835e+06	2.09685e+06	2.23761e+06	3.38209e+06	2.23018e+06
7.78_459.2624	Militarinone a	C26 H37 N O6	459.262	7.78	C12333	S26384876				level4				NULL	2.06496e+08	2.11023e+08	2.04003e+08	2.05793e+08	2.01748e+08	1.91299e+08	1.98803e+08	1.96236e+08	1.94855e+08	1.97566e+08	1.97536e+08	2.62736e+08	3.05829e+08	2.46726e+08	2.50248e+08	2.71694e+08	3.01405e+08	2.86072e+08	2.97379e+08	2.99795e+08	3.5453e+08	2.74187e+08
0.654_251.1005	Muramic acid	C9 H17 N O7	251.101	0.654	C06470	S389857	HMDB0003254			level4	Carbohydrates	Monosaccharides	Amino sugars [Fig]	NULL	2.5334e+06	2.88443e+06	2.80237e+06	2.73973e+06	3.22855e+06	2.72036e+06	3.00156e+06	3.19008e+06	3.12062e+06	3.09101e+06	3.37876e+06	2.86723e+06	2.41506e+06	2.99448e+06	4.86072e+06	3.11985e+06	2.26421e+06	1.93012e+06	1.57075e+06	2.05004e+06	3.03687e+06	1.40182e+06
9.115_227.2251	Myristamide	C14 H29 N O	227.225	9.115		S62698				level4					9.00625e+07	8.98546e+07	9.25059e+07	9.4941e+07	9.50154e+07	8.85735e+07	8.77513e+07	9.18545e+07	9.53985e+07	9.18936e+07	1.52596e+08	1.43495e+08	1.67407e+08	8.75015e+07	9.06696e+07	9.50868e+07	8.30407e+07	7.53471e+07	9.70047e+07	9.59869e+07	8.71006e+07	2.37474e+08
9.135_370.2486	N-(3-oxodecanoyl)-l-leucyl-l-alanine	C19 H34 N2 O5	370.249	9.135		S113371158				level4					7.89231e+06	7.01466e+06	6.87832e+06	7.65667e+06	7.24535e+06	7.89463e+06	6.90964e+06	7.14874e+06	7.11367e+06	7.28947e+06	8.10938e+06	9.01846e+06	7.06281e+06	6.4204e+06	1.19327e+07	8.14389e+06	7.98953e+06	6.54081e+06	6.78014e+06	7.15867e+06	5.78329e+06	6.62964e+06
2.792_231.1472	N-(tert-butoxycarbonyl)-l-leucine	C11 H21 N O4	231.147	2.792	C04301	S75037				level4				NULL	3.21702e+07	3.15482e+07	2.68625e+07	2.75824e+07	3.11992e+07	2.46816e+07	2.73438e+07	2.92556e+07	2.9418e+07	3.19006e+07	2.86451e+07	4.69039e+07	2.2668e+07	3.45382e+07	2.79329e+07	2.47904e+07	3.49712e+07	2.49962e+07	3.43493e+07	3.50703e+07	2.36804e+07	3.14712e+07
10.113_382.285	N~2~-[(9z)-9-hexadecenoyl]-l-glutamine	C21 H38 N2 O4	382.285	10.113		S67164798				level4					745603	830154	796275	646310	747205	839631	808487	802450	684645	801297	887739	905035	584521	780527	1.03621e+06	883699	1.20231e+06	1.11552e+06	1.02722e+06	1.52896e+06	1.12037e+06	1.12923e+06
7.215_352.2728	N~6~-[(5z,8z)-5,8-tetradecadienoyl]-l-lysine	C20 H36 N2 O3	352.273	7.215		S113371148				level4					5.59616e+06	5.6004e+06	5.59649e+06	5.94804e+06	5.49571e+06	5.45528e+06	5.69901e+06	5.44263e+06	5.69228e+06	6.17656e+06	2.33897e+06	1.74428e+06	2.33637e+06	3.28079e+06	2.28636e+06	2.17269e+06	3.12957e+06	2.45212e+06	2.98728e+06	2.80467e+06	2.97301e+06	2.38475e+07
0.555_160.1214	N6-methyllysine	C7 H16 N2 O2	160.121	0.555	C02728	S144469	HMDB0002038			level4	Organic acids and derivatives	Carboxylic acids and derivatives	Amino acids, peptides, and analogues	NULL	1.19301e+06	1.26618e+06	1.61889e+06	1.07298e+06	1.43185e+06	1.47924e+06	1.40448e+06	1.23552e+06	1.36916e+06	1.24952e+06	2.03067e+06	1.47461e+06	1.09328e+06	1.24732e+06	1.56455e+06	1.50678e+06	1.32708e+06	1.55493e+06	1.35919e+06	1.64032e+06	1.14096e+06	1.26746e+06
1.012_205.0952	N-acetyl-d-quinovosamine	C8 H15 N O5	205.095	1.012	C15481	S10128482				level4	Carbohydrates	Monosaccharides	Amino sugars [Fig]	NULL	3.29924e+06	3.10742e+06	3.82071e+06	3.18208e+06	3.18886e+06	3.38363e+06	3.55966e+06	3.35107e+06	3.39747e+06	3.07522e+06	2.76184e+06	2.70029e+06	3.02248e+06	3.32491e+06	2.31295e+06	3.23403e+06	3.66199e+06	4.80006e+06	2.62717e+06	3.04604e+06	3.83487e+06	3.85682e+06
0.752_283.0457	N-acetyl-l-2-aminoadipic acid 6-phosphate	C8 H14 N O8 P	283.046	0.752	C12987	S392028				level4				NULL	4.83957e+06	5.45931e+06	4.70945e+06	5.03205e+06	4.86634e+06	5.49206e+06	4.73212e+06	5.2477e+06	4.92562e+06	5.90785e+06	5.00843e+06	5.44403e+06	4.50649e+06	5.28205e+06	6.18377e+06	4.59064e+06	5.09857e+06	5.14318e+06	5.27737e+06	4.79542e+06	4.12196e+06	5.41591e+06
0.648_131.0585	N-acetyl-l-alanine	C5 H9 N O3	131.059	0.648		BGI417	HMDB0000766	65.6		level2	Organic acids and derivatives	Carboxylic acids and derivatives	Amino acids, peptides, and analogues		6.37101e+06	6.4287e+06	6.98577e+06	2.43988e+06	7.38877e+06	7.16721e+06	5.67736e+06	7.01667e+06	3.38794e+06	5.88142e+06	7.37089e+06	9.03493e+06	6.81538e+06	7.1893e+06	6.19748e+06	5.89533e+06	6.5095e+06	4.69058e+06	5.12823e+06	4.99434e+06	2.17852e+06	3.93061e+06
3.836_173.1054	N-acetyl-l-leucine	C8 H15 N O3	173.105	3.836	C02710	BGI421	HMDB0011756	14.3		level3	Organic acids and derivatives	Carboxylic acids and derivatives	Amino acids, peptides, and analogues	NULL	212594	229713	182281	221687	213989	233394	217433	211078	237376	233194	53061.7	48468.5	95451.1	84235.2	39538.5	51908.5	81932.1	160462	205915	64690.6	161675	4.98504e+06
3.435_191.0616	N-acetylmethionine	C7 H13 N O3 S	191.062	3.435	C02712	BGI423	HMDB0011745	81.5	63.6	level1	Organic acids and derivatives	Carboxylic acids and derivatives	Amino acids, peptides, and analogues	NULL	998536	970076	1.00752e+06	1.0035e+06	1.02557e+06	1.08547e+06	1.03127e+06	913138	991608	932640	875061	1.10749e+06	1.13886e+06	1.25649e+06	1.1103e+06	1.11884e+06	858838	992295	654531	787810	729811	822697
0.684_309.1062	N-acetylneuraminic acid	C11 H19 N O9	309.106	0.684	C19909	MReference-1249	HMDB0000773	63.2	72.2	level2	Organic oxygen compounds	Organooxygen compounds	Carbohydrates and carbohydrate conjugates	NULL	1.09783e+07	9.05131e+06	1.09316e+07	1.06773e+07	1.43123e+07	1.34302e+07	1.39656e+07	1.38631e+07	1.07426e+07	1.25966e+07	1.00389e+07	1.17336e+07	9.23306e+06	1.17449e+07	1.49893e+07	1.2669e+07	1.33963e+07	1.22963e+07	9.12217e+06	1.07973e+07	1.10191e+07	8.92681e+06
0.694_174.1007	N-acetylornithine	C7 H14 N2 O3	174.101	0.694		MReference-513			58.5	level3					2.39191e+06	2.00058e+06	2.17139e+06	1.96179e+06	2.18891e+06	1.86722e+06	2.09408e+06	2.33613e+06	2.11433e+06	1.96686e+06	6.00604e+06	3.46265e+06	2.36113e+06	2.06934e+06	1.62703e+06	3.00582e+06	1.53363e+06	1.32925e+06	2.4814e+06	2.04005e+06	1.55693e+06	1.46007e+06
0.666_174.0644	N-alpha-acetyl-l-asparagine	C6 H10 N2 O4	174.064	0.666		BGI427		18.1		level3					1.01294e+06	1.08365e+06	1.00227e+06	947136	902023	1.06842e+06	1.13915e+06	1.03521e+06	1.25552e+06	957136	90569.8	65249.7	93397.6	78230.3	72649.9	122374	135994	210561	142765	286783	387416	133587
9.608_148.1255	N-amylbenzene	C11 H16	148.125	9.608		S10404	HMDB0059834			level4	Benzenoids	Benzene and substituted derivatives	null		3.13701e+06	3.54109e+06	2.70136e+06	3.33383e+06	2.80767e+06	3.01959e+06	2.95245e+06	3.25691e+06	3.56156e+06	3.47715e+06	3.87364e+06	5.22792e+06	4.86845e+06	2.88576e+06	2.73971e+06	3.0063e+06	3.24745e+06	2.96527e+06	2.732e+06	4.07369e+06	3.57963e+06	5.82721e+06
6.836_391.2723	N-arachidonoyl-l-serine	C23 H37 N O4	391.272	6.836		S8771999				level4					991109	1.03766e+06	1.0325e+06	972136	968629	1.03761e+06	1.00036e+06	905582	817334	935451	375994	317681	674529	640923	507142	373552	3.2734e+06	1.81388e+06	1.8688e+06	2.25706e+06	2.49671e+06	1.51578e+06
8.848_389.2931	N-arachidonylgaba	C24 H39 N O3	389.293	8.848		S21467431				level4					8.73708e+06	8.11109e+06	8.31602e+06	9.18721e+06	8.03981e+06	8.68637e+06	8.23528e+06	7.66805e+06	8.1738e+06	7.89416e+06	1.01016e+07	8.64674e+06	8.80304e+06	6.72728e+06	1.56583e+07	1.03994e+07	5.49364e+06	5.59881e+06	4.86888e+06	4.80727e+06	4.1686e+06	3.67086e+06
9.342_361.2615	N-arachidonylglycine	C22 H35 N O3	361.262	9.342		S4446510	HMDB0005096			level4	Organic acids and derivatives	Carboxylic acids and derivatives	Amino acids, peptides, and analogues		962682	1.01658e+06	964602	973848	917566	978980	991879	924863	964656	976057	526930	557668	533656	741872	535700	741152	1.11574e+06	1.76384e+06	1.49696e+06	1.18287e+06	1.7576e+06	1.01604e+06
0.739_135.0686	N-benzylformamide	C8 H9 N O	135.069	0.739	C15561	MReference-817		61	45.9	level3				NULL	3.80006e+06	3.56278e+06	3.93808e+06	3.6747e+06	3.88193e+06	6.97725e+06	4.04998e+06	5.42557e+06	4.07158e+06	3.8388e+06	1.01726e+07	3.2406e+06	2.05605e+06	5.13222e+06	3.10176e+06	3.0416e+06	502128	246973	2.66788e+06	2.49311e+06	3.06842e+06	432447
7.246_266.1156	Nevirapine	C15 H14 N4 O	266.116	7.246	C07263	S4308	HMDB0014383			level4	Organic nitrogen compounds	Organonitrogen compounds	Amines	NULL	1.99063e+07	1.85506e+07	2.02492e+07	2.13998e+07	2.06596e+07	2.01855e+07	2.04796e+07	2.12334e+07	2.07056e+07	2.05329e+07	1.99907e+07	1.82002e+07	1.98083e+07	1.5857e+07	1.92188e+07	1.89065e+07	1.93994e+07	2.06649e+07	2.19816e+07	2.13418e+07	2.10353e+07	2.19897e+07
0.984_122.0481	Nicotinamide	C6 H6 N2 O	122.048	0.984	C00153	MReference-517	HMDB0001406		91.5	level1	Organoheterocyclic compounds	Pyridines and derivatives	Pyridinecarboxylic acids and derivatives	map00760 Nicotinate and nicotinamide metabolism; map01100 Metabolic pathways; map04977 Vitamin digestion and absorption;	4.67342e+08	4.86716e+08	4.851e+08	4.7297e+08	4.74757e+08	4.80135e+08	4.92833e+08	5.05453e+08	5.11781e+08	4.96045e+08	4.63965e+08	4.80021e+08	4.50662e+08	5.17148e+08	5.08076e+08	5.48286e+08	5.44873e+08	5.55802e+08	5.02876e+08	5.28962e+08	4.96952e+08	5.29566e+08
4.475_346.1164	Nifedipine	C17 H18 N2 O6	346.116	4.475	C07266	S4330	HMDB0015247			level4	Organoheterocyclic compounds	Pyridines and derivatives	Hydropyridines	NULL	673508	697774	670966	812834	870624	672169	686566	734298	787336	835830	811156	603801	904607	649192	738719	879264	534539	1.1376e+06	1.07784e+06	743837	790442	435145
5.637_360.1321	Nitrendipine	C18 H20 N2 O6	360.132	5.637	C07713	S4351	HMDB0015187			level4	Organoheterocyclic compounds	Pyridines and derivatives	Hydropyridines	NULL	3.08199e+06	3.06318e+06	3.25444e+06	2.96567e+06	2.9789e+06	3.34065e+06	3.00409e+06	3.2831e+06	3.04229e+06	3.18466e+06	3.05335e+06	3.21084e+06	4.04275e+06	3.07151e+06	3.2028e+06	3.47464e+06	2.86938e+06	4.47652e+06	4.75262e+06	3.89973e+06	4.17522e+06	2.72317e+06
7.423_257.1994	N-lauroylglycine	C14 H27 N O3	257.199	7.423		S307040	HMDB0013272			level4	Organic acids and derivatives	Carboxylic acids and derivatives	Amino acids, peptides, and analogues		500743	587340	513104	661243	554778	554841	541339	578633	542723	531108	401243	299475	358968	404407	236384	655397	480705	753795	1.16383e+06	379262	388004	4.90806e+06
8.872_365.2929	N-linoleoyl-4-aminobutyric acid	C22 H39 N O3	365.293	8.872		S4942643	HMDB0062334			level4	Organic acids and derivatives	Carboxylic acids and derivatives	Amino acids, peptides, and analogues		3.92667e+07	3.89181e+07	3.80814e+07	4.39634e+07	4.40949e+07	4.32472e+07	3.94483e+07	3.80244e+07	3.77026e+07	4.21789e+07	4.64703e+07	3.55653e+07	3.69569e+07	3.44584e+07	4.77918e+07	3.89623e+07	2.64349e+07	4.28087e+07	2.66928e+07	2.94738e+07	3.10469e+07	2.27733e+07
0.645_155.0351	N-methylethanolamine phosphate	C3 H10 N O4 P	155.035	0.645	C01210	S388545	HMDB0060173			level4	Organic acids and derivatives	Organic phosphoric acids and derivatives	Phosphate esters	map00564 Glycerophospholipid metabolism;	7.43045e+06	6.50201e+06	7.51477e+06	7.99041e+06	7.5325e+06	7.30119e+06	7.72639e+06	8.54702e+06	7.3324e+06	7.77631e+06	6.34719e+06	7.01018e+06	6.31559e+06	7.25787e+06	1.00583e+07	6.43387e+06	7.69762e+06	7.58191e+06	4.30236e+06	7.80976e+06	5.84147e+06	6.17542e+06
8.972_367.3088	N-octadecanoyl-l-homoserine lactone	C22 H41 N O3	367.309	8.972		S29342163				level4					3.42659e+06	3.23462e+06	2.87419e+06	3.41106e+06	3.33427e+06	3.29717e+06	3.43902e+06	2.99615e+06	3.43245e+06	3.06222e+06	4.29531e+06	4.54379e+06	2.96497e+06	2.70788e+06	7.26878e+06	4.1458e+06	1.22901e+06	1.97841e+06	1.27658e+06	1.76577e+06	1.16994e+06	1.76014e+06
7.972_369.2883	N-oleoyl-l-serine	C21 H39 N O4	369.288	7.972		S29341560				level4					943532	964090	994354	1.12891e+06	1.05921e+06	1.06696e+06	983071	1.01519e+06	1.10266e+06	1.09229e+06	744798	505410	487296	544340	471531	538279	3.5481e+06	1.64293e+06	1.11079e+06	4.18394e+06	2.31364e+06	1.97559e+06
9.355_328.2611	Nonadecanedioic acid	C19 H36 O4	328.261	9.355		S11395055				level4					1.66392e+07	1.43634e+07	1.58402e+07	1.67922e+07	1.45359e+07	1.61848e+07	1.45453e+07	1.49503e+07	1.73307e+07	1.79983e+07	2.91453e+07	2.82784e+07	2.50002e+07	1.82003e+07	1.30897e+07	1.30109e+07	1.73946e+07	6.76691e+06	9.95585e+06	3.2772e+07	1.02244e+07	9.0436e+06
2.565_249.0308	Norepinephrine sulfate	C8 H11 N O6 S	249.031	2.565		S110309	HMDB0002062			level4	Organic acids and derivatives	Organic sulfuric acids and derivatives	Arylsulfates		1.82056e+06	1.83452e+06	1.7695e+06	1.70973e+06	1.6821e+06	1.93795e+06	1.78117e+06	1.98109e+06	1.94687e+06	1.82257e+06	997013	672847	1.04424e+06	1.46127e+06	1.4745e+06	1.76271e+06	1.68839e+06	2.57512e+06	1.5024e+06	1.08043e+06	2.03208e+06	2.08887e+06
9.152_403.3089	N-palmitoyl-l-phenylalanine	C25 H41 N O3	403.309	9.152		S157912	HMDB0062339			level4	Organic acids and derivatives	Carboxylic acids and derivatives	Amino acids, peptides, and analogues		1.11364e+06	1.14759e+06	1.02375e+06	1.16174e+06	967386	1.11605e+06	1.00848e+06	1.02873e+06	918653	983626	498505	595374	646342	425528	4.20402e+06	2.46473e+06	566012	1.02858e+06	281883	202192	870621	256756
7.908_357.2881	N-palmitoyl-l-threonine	C20 H39 N O4	357.288	7.908		S26667403				level4					1.47424e+06	1.17607e+06	1.21948e+06	1.22882e+06	1.26117e+06	1.19795e+06	1.23776e+06	1.30846e+06	1.18736e+06	1.1124e+06	887650	1.11471e+06	919750	898815	1.0962e+06	1.37922e+06	1.73694e+06	1.82263e+06	1.67081e+06	2.07526e+06	1.34032e+06	1.91505e+06
0.599_212.0678	N-propyl galiate	C10 H12 O5	212.068	0.599	C11155	S4778	HMDB0033835			level4	Benzenoids	Benzene and substituted derivatives	Benzoic acids and derivatives	NULL	1.76257e+07	1.90533e+07	1.7009e+07	1.67837e+07	1.70175e+07	1.90447e+07	1.82285e+07	1.88237e+07	2.08169e+07	1.88079e+07	2.17081e+07	2.03649e+07	2.25172e+07	2.37946e+07	2.29789e+07	2.58272e+07	1.56226e+07	2.00229e+07	1.31429e+07	1.17659e+07	1.49022e+07	1.7168e+07
8.872_374.1545	Nsc 48010	C21 H26 O4 S	374.154	8.872	C14992	S210584				level4				NULL	1.55741e+07	1.66883e+07	1.61474e+07	1.60328e+07	1.44977e+07	1.62967e+07	1.56504e+07	1.53443e+07	1.4584e+07	1.54381e+07	1.79497e+07	1.68022e+07	1.6041e+07	1.59028e+07	1.97366e+07	1.74426e+07	8.56265e+06	1.30139e+07	8.9135e+06	8.58229e+06	1.12664e+07	8.07095e+06
9.088_355.3088	N-stearoyl-l-alanine	C21 H41 N O3	355.309	9.088		S18997987				level4					1.99467e+06	1.92966e+06	1.84158e+06	1.98723e+06	2.13612e+06	1.7023e+06	1.94711e+06	1.93079e+06	1.76938e+06	1.88456e+06	1.09525e+06	2.20689e+06	1.45914e+06	1.74696e+06	6.01053e+06	3.85943e+06	2.75922e+06	2.1373e+06	1.24901e+06	860099	2.40148e+06	1.09059e+06
8.483_447.3354	N-stearoyltyrosine	C27 H45 N O4	447.335	8.483		S2284895				level4					1.25127e+07	1.27581e+07	1.28322e+07	1.31401e+07	1.3103e+07	1.2586e+07	1.29592e+07	1.16255e+07	1.17236e+07	1.1237e+07	1.21395e+07	9.50614e+06	8.54462e+06	9.69379e+06	1.34761e+07	9.23596e+06	2.41524e+07	1.55811e+07	1.58662e+07	2.71228e+07	1.92375e+07	1.45226e+07
7.782_271.2149	N-tridecanoylglycine	C15 H29 N O3	271.215	7.782		S21513291	HMDB0013317			level4	Organic acids and derivatives	Carboxylic acids and derivatives	Amino acids, peptides, and analogues		1.22732e+06	1.34485e+06	1.35357e+06	1.42235e+06	1.16053e+06	1.20983e+06	1.29934e+06	1.48401e+06	1.4319e+06	1.27317e+06	1.01734e+06	736842	815488	913685	838403	891667	930418	905615	1.22886e+06	965184	765150	7.01011e+06
7.244_243.1835	N-undecanoylglycine	C13 H25 N O3	243.184	7.244		S399857	HMDB0013286			level4	Organic acids and derivatives	Carboxylic acids and derivatives	Amino acids, peptides, and analogues		292943	389839	301419	366521	312675	370868	170657	376419	391364	202548	347090	240252	352401	146290	252250	278756	330332	224543	403898	266701	378933	1.65776e+06
0.651_219.0744	O-(3-carboxypropanoyl)homoserine	C8 H13 N O6	219.074	0.651		S929				level4					3.64458e+06	3.7206e+06	3.87363e+06	3.55197e+06	4.05747e+06	3.98057e+06	4.10031e+06	4.13657e+06	4.68648e+06	4.29862e+06	5.50383e+06	3.8428e+06	3.40499e+06	5.27555e+06	7.04932e+06	4.23852e+06	2.69099e+06	2.24666e+06	2.51302e+06	2.6157e+06	3.89065e+06	1.33866e+06
7.252_383.2676	O-[(5z,8z)-3-hydroxytetradecadienoyl]carnitine	C21 H37 N O5	383.268	7.252		S28639206				level4					1.03505e+06	1.08813e+06	1.12389e+06	1.08577e+06	1.02572e+06	1.07655e+06	1.0643e+06	964389	958461	1.19568e+06	782058	500028	843244	519150	908880	616771	2.49988e+06	1.37884e+06	1.39193e+06	2.34162e+06	1.51469e+06	1.43872e+06
0.705_203.116	O-acetylcarnitine	C9 H17 N O4	203.116	0.705	C02571	BGI603		94.7	92.8	level1				map04931 Insulin resistance;	2.23696e+08	2.37844e+08	2.61365e+08	2.40016e+08	1.94856e+08	2.28014e+08	2.45066e+08	2.58135e+08	2.06938e+08	2.32741e+08	2.20409e+08	1.92919e+08	1.44047e+08	2.22899e+08	2.24186e+08	2.29106e+08	2.10644e+08	2.42261e+08	2.67833e+08	1.62042e+08	2.33453e+08	2.42131e+08
0.641_169.0353	O-acetyl-l-serine	C5 H9 N O4	169.035	0.641				31		level5					1.2439e+07	1.27547e+07	1.29114e+07	1.36245e+07	1.28209e+07	1.21498e+07	1.24365e+07	1.21027e+07	1.28261e+07	1.37078e+07	1.05646e+07	1.06192e+07	1.09893e+07	1.26549e+07	1.05063e+07	1.25115e+07	9.66571e+06	1.14121e+07	1.23621e+07	1.15637e+07	1.25439e+07	1.21132e+07
9.222_277.2407	Obscuraminol a	C18 H31 N O	277.241	9.222		S8237628				level4					1.29635e+08	1.34452e+08	1.34295e+08	1.43646e+08	1.33485e+08	1.34876e+08	1.34045e+08	1.4059e+08	1.38902e+08	1.34662e+08	2.45585e+08	2.46978e+08	2.87047e+08	1.27537e+08	1.14833e+08	1.2158e+08	1.39994e+08	1.36837e+08	1.51221e+08	1.58195e+08	1.50507e+08	4.28931e+08
9.899_112.1254	Octene	C8 H16	112.125	9.899		S7833	HMDB0032449			level4	Hydrocarbons	Unsaturated hydrocarbons	Unsaturated aliphatic hydrocarbons		579296	592690	467976	521730	498929	503704	565530	379262	509205	273676	115786	116368	130898	155456	93539.8	82816.6	94953.2	103934	110336	101829	154468	126937
8.152_290.1884	Octinoxate	C18 H26 O3	290.188	8.152		S4511170	HMDB0061861			level4	Phenylpropanoids and polyketides	Cinnamic acids and derivatives	Cinnamic acid esters		1.1466e+06	1.20657e+06	1.37671e+06	1.34747e+06	1.16739e+06	1.22525e+06	1.48028e+06	1.54905e+06	1.74977e+06	1.52761e+06	4.5108e+06	6.10543e+06	4.91725e+06	5.90613e+06	5.73472e+06	5.61064e+06	6.22954e+06	6.73312e+06	6.49279e+06	7.71822e+06	5.87996e+06	6.80579e+06
4.053_333.1324	Oglufanide	C16 H19 N3 O5	333.132	4.053		S90450	HMDB0028830			level4	Organic acids and derivatives	Carboxylic acids and derivatives	Amino acids, peptides, and analogues		1.56582e+06	1.5014e+06	1.41012e+06	1.45677e+06	1.50753e+06	1.49724e+06	1.50658e+06	1.45544e+06	1.4963e+06	1.30963e+06	1.28314e+06	1.07396e+06	1.39701e+06	1.49332e+06	1.81839e+06	1.64012e+06	1.45411e+06	2.13599e+06	1.54069e+06	1.51884e+06	1.57887e+06	1.70499e+06
9.607_281.2718	Oleamide	C18 H35 N O	281.272	9.607	C19670	MReference-530	HMDB0002117		96.6	level2	Lipids and lipid-like molecules	Fatty Acyls	Fatty amides	NULL	1.354e+10	1.28231e+10	1.29908e+10	1.22672e+10	1.25192e+10	1.21232e+10	1.29653e+10	1.30961e+10	1.2453e+10	1.27496e+10	1.75434e+10	1.805e+10	1.92213e+10	1.227e+10	1.21287e+10	1.24124e+10	1.38638e+10	1.1856e+10	1.36151e+10	1.51136e+10	1.31961e+10	2.35802e+10
9.877_282.256	Oleate	C18 H34 O2	282.256	9.877	C00712	BGI445	HMDB0000207	31.9		level3	Lipids	Fatty acids [Fig]	Unsaturated fatty acids	map00061 Fatty acid biosynthesis; map01040 Biosynthesis of unsaturated fatty acids;	2.9701e+07	3.06494e+07	2.99102e+07	3.28215e+07	3.21812e+07	3.03679e+07	3.14083e+07	2.6656e+07	2.95639e+07	2.9577e+07	2.65888e+07	3.30756e+07	2.31331e+07	3.52e+07	3.41937e+07	3.39809e+07	2.87731e+07	2.7795e+07	2.69827e+07	3.37672e+07	3.18814e+07	2.00588e+07
7.768_411.299	Oleoyl glutamic acid	C23 H41 N O5	411.299	7.768		S5289735				level4					1.38782e+06	1.38378e+06	1.19578e+06	1.3389e+06	1.27237e+06	1.32492e+06	1.16018e+06	1.35171e+06	1.3439e+06	1.25269e+06	776810	752487	693400	636596	1.25364e+06	586646	3.37005e+06	1.843e+06	1.95604e+06	2.79265e+06	1.92706e+06	1.67513e+06
9.171_379.3088	Oleoyl proline	C23 H41 N O3	379.309	9.171		S32700167				level4					6.00109e+06	6.25767e+06	6.00226e+06	5.8619e+06	5.79568e+06	5.94784e+06	5.47147e+06	5.39985e+06	5.23596e+06	5.44749e+06	3.52417e+06	3.32364e+06	3.90729e+06	3.46928e+06	1.7833e+07	1.19958e+07	3.85556e+06	6.37826e+06	2.26143e+06	1.6267e+06	5.60583e+06	1.74511e+06
8.289_445.3197	Oleoyl tyrosine	C27 H43 N O4	445.32	8.289		S32698867	HMDB0062337			level4	Organic acids and derivatives	Carboxylic acids and derivatives	Amino acids, peptides, and analogues		692112	804002	715330	725972	711860	856279	797360	698063	612219	637524	675276	430296	514892	489727	484167	535372	1.77597e+06	842108	798365	1.90163e+06	950958	877928
9.566_325.298	Oleoylethanolamide	C20 H39 N O2	325.298	9.566	C20792	S4446574	HMDB0002088			level4	Organic nitrogen compounds	Organonitrogen compounds	Amines	map04024 cAMP signaling pathway;	3.4461e+06	3.60269e+06	3.4975e+06	3.10837e+06	3.38818e+06	3.25598e+06	3.7421e+06	4.35598e+06	4.31204e+06	3.73023e+06	2.98909e+06	2.7506e+06	3.00343e+06	2.7878e+06	3.6352e+06	3.00042e+06	6.69908e+06	4.08697e+06	5.31754e+06	6.18775e+06	5.17955e+06	3.87326e+06
3.87_337.1685	Olopatadine	C21 H23 N O3	337.168	3.87	C07789	S4444528	HMDB0014906			level4	Organoheterocyclic compounds	Benzoxepines	Dibenzoxepines	NULL	946988	978154	892566	913492	882748	941974	912307	946529	924678	909261	709436	823853	581436	1.06599e+06	890865	820899	1.32828e+06	1.28e+06	798053	972929	1.74444e+06	960839
1.139_289.1274	Ophthalmic acid	C11 H19 N3 O6	289.127	1.139	C21016	BGI450	HMDB0005765	89.2	32.6	level1	Organic acids and derivatives	Carboxylic acids and derivatives	Amino acids, peptides, and analogues	map00270 Cysteine and methionine metabolism; map01100 Metabolic pathways;	2.76503e+06	2.13118e+06	1.98539e+06	2.32389e+06	2.38805e+06	2.00717e+06	2.21178e+06	2.40325e+06	2.51783e+06	2.13955e+06	2.23525e+06	4.26763e+06	2.61018e+06	3.09706e+06	1.29899e+06	2.81526e+06	2.27723e+06	780837	1.04301e+06	2.01443e+06	714482	917857
0.656_87.0322	Oxazolidinone	C3 H5 N O2	87.0322	0.656	C06695	S66579				level4	Antibiotics	Others [Fig]	Cyclic lactones	NULL	1.13166e+07	1.11394e+07	1.09041e+07	1.08539e+07	1.1536e+07	1.07905e+07	1.05316e+07	1.27456e+07	1.25108e+07	1.2604e+07	1.15997e+07	1.19125e+07	1.14964e+07	1.18488e+07	1.18171e+07	1.10807e+07	1.00166e+07	1.14561e+07	4.33088e+06	8.96512e+06	9.60049e+06	9.73625e+06
5.243_192.0902	Oxoamide	C10 H12 N2 O2	192.09	5.243		MReference-522	HMDB0001004		71	level2	Organic oxygen compounds	Organooxygen compounds	Carbonyl compounds		1.78397e+06	1.75861e+06	1.72309e+06	1.78321e+06	1.76712e+06	1.67292e+06	1.75564e+06	1.71963e+06	1.69073e+06	1.69547e+06	900019	1.29377e+06	977005	2.34627e+06	1.68867e+06	2.11727e+06	2.16475e+06	2.24139e+06	1.18336e+06	1.19678e+06	2.33087e+06	1.30558e+06
9.97_551.3967	Paf c-18	C28 H58 N O7 P	551.397	9.97		S2015321				level4					788874	811434	914351	842133	869147	774824	812957	823748	700784	749510	1.13444e+06	1.31323e+06	1.37981e+06	1.17735e+06	1.5728e+06	1.24815e+06	749359	783486	661307	770642	660854	758810
9.503_313.2617	Palgly	C18 H35 N O3	313.262	9.503		S133100	HMDB0013034			level4	Organic acids and derivatives	Carboxylic acids and derivatives	Amino acids, peptides, and analogues		1.34907e+06	1.24102e+06	1.32676e+06	1.27058e+06	1.35741e+06	1.24981e+06	1.34595e+06	1.13395e+06	1.36576e+06	1.35652e+06	967427	670531	858381	973873	1.2522e+06	1.28285e+06	1.41719e+06	1.49456e+06	995880	1.28492e+06	1.73477e+06	956789
8.732_352.1542	Palmatine	C21 H22 N O4	352.154	8.732	C05315	S17947				level4	Alkaloids	Alkaloids derived from tyrosine	Isoquinoline alkaloids		6.99791e+06	6.46935e+06	7.0242e+06	7.17159e+06	6.25875e+06	7.14418e+06	6.43312e+06	7.37157e+06	8.20376e+06	6.79219e+06	7.66585e+06	1.23929e+07	8.22633e+06	9.03981e+06	9.34167e+06	9.63732e+06	7.81814e+06	6.68761e+06	6.1e+06	5.39471e+06	6.54795e+06	6.50887e+06
8.652_254.2247	Palmitoleic acid	C16 H30 O2	254.225	8.652	C08362	MReference-1256	HMDB0003229	66.6	67.7	level2	Lipids and lipid-like molecules	Fatty Acyls	Fatty acids and conjugates	map00061 Fatty acid biosynthesis;	7.60204e+06	5.70062e+06	7.32272e+06	7.91652e+06	7.70531e+06	7.21399e+06	7.63797e+06	9.21851e+06	6.02153e+06	5.9095e+06	4.98507e+06	6.64585e+06	5.3081e+06	5.11356e+06	4.95077e+06	5.80529e+06	1.00754e+07	6.89468e+06	6.90307e+06	8.96444e+06	7.63839e+06	7.68499e+06
9.346_337.2614	Palmitoleyl homoserine lactone	C20 H35 N O3	337.261	9.346		S21467830				level4					1.42224e+06	1.48203e+06	1.67689e+06	1.47815e+06	1.37868e+06	1.42191e+06	1.49707e+06	1.44637e+06	1.55481e+06	1.4131e+06	1.01157e+06	838948	942435	1.23179e+06	1.62232e+06	1.34624e+06	1.59214e+06	1.91079e+06	1.48119e+06	1.42543e+06	1.87377e+06	820163
7.601_385.2831	Palmitoyl glutamic acid	C21 H39 N O5	385.283	7.601		S142242				level4					1.95061e+06	1.97387e+06	2.27144e+06	2.345e+06	2.33525e+06	1.87525e+06	1.86369e+06	1.97522e+06	1.81446e+06	2.29504e+06	1.45046e+06	1.37933e+06	752517	1.06851e+06	1.49848e+06	1.32259e+06	5.12162e+06	2.39382e+06	2.61349e+06	4.64914e+06	3.31986e+06	2.49362e+06
11.09_702.5678	Palmitoyl sphingomyelin	C39 H79 N2 O6 P	702.568	11.09		MReference-4865			88.7	level2					1.56758e+07	1.62302e+07	1.53954e+07	1.45673e+07	1.61101e+07	1.54742e+07	1.56373e+07	1.5538e+07	1.73318e+07	1.58396e+07	1.60498e+07	1.61598e+07	1.89139e+07	1.56432e+07	1.86639e+07	1.43857e+07	1.76457e+07	1.73022e+07	1.70827e+07	1.83892e+07	1.60912e+07	1.47882e+07
8.623_399.335	Palmitoylcarnitine	C23 H45 N O4	399.335	8.623		MReference-2936		92.9	93.3	level2					7.49165e+07	7.51074e+07	7.42154e+07	7.68859e+07	7.39249e+07	7.56709e+07	7.13046e+07	7.35355e+07	7.16211e+07	6.82629e+07	4.80429e+07	4.12827e+07	3.89148e+07	5.01971e+07	5.20751e+07	4.9172e+07	1.72109e+08	7.63732e+07	1.12678e+08	1.56131e+08	1.27308e+08	8.6499e+07
8.273_278.1883	Paradol	C17 H26 O3	278.188	8.273	C10482	S85173	HMDB0030801			level4	Benzenoids	Phenols	Methoxyphenols	NULL	1.34772e+06	1.41952e+06	1.24491e+06	1.24735e+06	1.36086e+06	1.38351e+06	1.38379e+06	1.16385e+06	1.47919e+06	1.36934e+06	1.09609e+06	1.6195e+06	940960	2.89431e+06	2.39953e+06	1.93418e+06	1.04101e+06	4.87178e+06	1.65594e+06	911962	1.59247e+06	1.79897e+06
9.804_254.2612	Pelargonone	C17 H34 O	254.261	9.804		S10425				level4					2.22483e+06	1.43341e+06	1.68446e+06	1.36151e+06	1.15374e+06	1.563e+06	1.2135e+06	2.13812e+06	1.34966e+06	1.45742e+06	1.06502e+06	1.83322e+06	2.13297e+06	1.60033e+06	1.55827e+06	2.57211e+06	1.62661e+06	2.00074e+06	2.96016e+06	1.43598e+06	2.04243e+06	1.62584e+06
7.158_333.2304	Pentoxyverine	C20 H31 N O3	333.23	7.158		S2464				level4					6.38398e+06	6.22649e+06	6.25296e+06	6.54043e+06	6.24204e+06	6.40193e+06	6.35531e+06	6.37371e+06	6.10976e+06	6.38936e+06	6.84294e+06	4.86415e+06	6.96377e+06	5.79253e+06	7.96247e+06	5.3028e+06	6.93996e+06	7.41147e+06	7.68404e+06	8.538e+06	8.00604e+06	6.16217e+06
8.952_368.2329	Perindopril	C19 H32 N2 O5	368.233	8.952	C07706	S96956	HMDB0014928			level4	Organic acids and derivatives	Carboxylic acids and derivatives	Amino acids, peptides, and analogues	NULL	8.38439e+06	7.47676e+06	7.44467e+06	7.49931e+06	8.02097e+06	8.25493e+06	8.08748e+06	7.78895e+06	7.26886e+06	7.09749e+06	9.21178e+06	1.19413e+07	9.69736e+06	7.60661e+06	1.59444e+07	1.17806e+07	5.74326e+06	5.56634e+06	4.94278e+06	4.87989e+06	4.37261e+06	4.69168e+06
6.803_247.1575	Pethidine	C15 H21 N O2	247.157	6.803	C07128	S3918	HMDB0014597			level4	Organoheterocyclic compounds	Piperidines	Phenylpiperidines	NULL	573633	567680	557682	557707	528784	535612	574859	492328	485207	499908	725252	831519	899715	335714	303409	345147	345437	466924	387626	436165	356020	1.38702e+06
8.641_340.2015	Pexacerfont	C18 H24 N6 O	340.202	8.641		S8060040		44.1		level4					2.03238e+07	1.87881e+07	2.17669e+07	2.13968e+07	2.16244e+07	1.99873e+07	2.10917e+07	1.84972e+07	1.8588e+07	2.22178e+07	2.42958e+07	2.96575e+07	2.12749e+07	2.5852e+07	3.44961e+07	2.992e+07	1.13266e+07	1.19507e+07	6.39429e+06	7.62236e+06	8.21569e+06	7.67701e+06
4.166_119.0373	Phenylisocyanate	C7 H5 N O	119.037	4.166		S7389	HMDB0062270	31.3		level4	Benzenoids	Benzene and substituted derivatives	null		413723	414098	418818	387487	406073	422870	421973	421822	426510	403888	129381	143041	154948	161358	183916	123890	335736	538081	312051	420543	439238	282608
0.729_126.0319	Phloroglucinol	C6 H6 O3	126.032	0.729	C02183	MReference-2546	HMDB0013675		62.8	level2	Benzenoids	Phenols	Benzenetriols and derivatives		3.2312e+07	3.37848e+07	3.40136e+07	3.39489e+07	3.18564e+07	3.02032e+07	3.42346e+07	3.5437e+07	3.74929e+07	3.83942e+07	3.37159e+07	3.48096e+07	3.48677e+07	3.55874e+07	3.10729e+07	2.95489e+07	3.30352e+07	3.33356e+07	3.43978e+07	3.71005e+07	3.3189e+07	3.39743e+07
0.736_97.977	Phosphoric acid	H3 O4 P	97.977	0.736	C00009	S979	HMDB0001429			level4	Homogeneous non-metal compounds	Non-metal oxoanionic compounds	Non-metal phosphates	map00190 Oxidative phosphorylation; map02010 ABC transporters; map04928 Parathyroid hormone synthesis, secretion and action; map04978 Mineral absorption; map05012 Parkinson disease;	3.74562e+08	3.82534e+08	3.89765e+08	3.74888e+08	2.23886e+08	3.94944e+08	3.81243e+08	4.22698e+08	4.15051e+08	2.37343e+08	3.81095e+08	3.25225e+08	2.13223e+08	3.85904e+08	3.68304e+08	2.03347e+08	4.12967e+08	2.54682e+08	2.53292e+08	4.21646e+08	4.07193e+08	3.93791e+08
9.899_166.0268	Phthalic acid	C8 H6 O4	166.027	9.899	C01606	S992	HMDB0002107			level4	Benzenoids	Benzene and substituted derivatives	Benzoic acids and derivatives	map01100 Metabolic pathways; map02010 ABC transporters;	2.8009e+07	3.32957e+07	3.48357e+07	3.68255e+07	3.52891e+07	3.32251e+07	3.28034e+07	3.10216e+07	3.33733e+07	3.09438e+07	7.95687e+06	6.11724e+06	5.57426e+06	1.25681e+07	5.55689e+06	9.12738e+06	7.10861e+06	6.80301e+06	1.05346e+07	7.4389e+06	9.57696e+06	6.03805e+06
5.513_208.1214	Pilocarpine	C11 H16 N2 O2	208.121	5.513	C07474	MReference-2385	HMDB0015217		80	level2	Alkaloids and derivatives	null	null		498984	520829	526934	499668	484354	506560	599479	514158	511649	472033	213204	518974	177864	768527	618139	377919	606125	383469	207486	444820	431824	214333
8.733_334.1439	Pimobendan	C19 H18 N4 O2	334.144	8.733		S4657				level4					4.53736e+06	4.33338e+06	4.63175e+06	4.72775e+06	3.88753e+06	4.80365e+06	3.99208e+06	5.1876e+06	5.59245e+06	4.53132e+06	5.29034e+06	8.3875e+06	5.17367e+06	5.7621e+06	5.93433e+06	6.53025e+06	4.89922e+06	4.33111e+06	4.04613e+06	3.28896e+06	4.46389e+06	4.38478e+06
0.561_129.0792	Pipecolate	C6 H11 N O2	129.079	0.561	C00408	BGI478	HMDB0000716	96.9	93.7	level1	Alkaloids	Alkaloids derived from lysine	Piperidine alkaloids	map00310 Lysine degradation; map01100 Metabolic pathways;	5.73458e+07	7.42322e+07	5.56754e+07	5.4823e+07	5.48526e+07	5.54189e+07	5.74507e+07	5.92331e+07	5.66286e+07	5.84052e+07	5.32408e+07	4.95627e+07	5.95977e+07	5.21641e+07	5.89458e+07	6.62845e+07	5.1097e+07	6.72909e+07	5.63395e+07	5.08138e+07	6.02323e+07	5.83758e+07
9.566_351.1705	Pirenzepine	C19 H21 N5 O2	351.171	9.566	C07508	S4682	HMDB0014808			level4	Organoheterocyclic compounds	Benzodiazepines	1,4-benzodiazepines	NULL	2.02354e+06	1.95469e+06	1.70759e+06	1.90849e+06	1.97107e+06	1.85362e+06	1.92067e+06	1.95581e+06	2.03545e+06	2.19457e+06	1.68528e+06	2.15857e+06	1.75407e+06	2.22948e+06	2.2707e+06	2.03833e+06	1.76995e+06	1.39047e+06	1.52533e+06	1.75226e+06	1.63121e+06	1.10983e+06
4.632_187.1211	Pivagabine	C9 H17 N O3	187.121	4.632		S62118				level4					1.65688e+06	1.74669e+06	1.62889e+06	1.75028e+06	1.74883e+06	1.76744e+06	1.7233e+06	1.81461e+06	1.90368e+06	1.86918e+06	833564	683305	938710	1.02007e+06	546846	845551	1.02655e+06	980206	1.67248e+06	837536	1.3635e+06	1.68884e+07
9.292_295.1392	Pizotifen	C19 H21 N S	295.139	9.292		S25497				level4					2.10731e+06	2.2856e+06	2.51057e+06	2.33666e+06	2.62966e+06	2.32496e+06	2.11334e+06	2.39766e+06	2.54354e+06	2.18648e+06	2.01927e+06	2.0777e+06	1.91369e+06	2.49178e+06	2.16702e+06	2.25987e+06	2.37373e+06	2.36333e+06	2.26148e+06	2.08229e+06	2.58269e+06	1.68598e+06
9.675_336.1597	Plinabulin	C19 H20 N4 O2	336.16	9.675		S8125252				level4					1.85101e+07	1.75728e+07	1.96372e+07	1.82285e+07	1.73528e+07	2.06249e+07	2.00285e+07	1.79189e+07	2.51832e+07	2.29611e+07	1.58205e+07	1.43984e+07	1.33918e+07	1.91617e+07	1.68615e+07	1.52058e+07	1.67862e+07	1.84075e+07	1.84604e+07	1.84311e+07	1.53451e+07	1.21394e+07
11.716_759.5777	Popc	C42 H82 N O8 P	759.578	11.716		S5005738				level4					1.4777e+08	1.58492e+08	1.59026e+08	1.55781e+08	1.58786e+08	1.67806e+08	1.55635e+08	1.57039e+08	1.56237e+08	1.52761e+08	1.79055e+08	1.63131e+08	1.72378e+08	1.75555e+08	1.73041e+08	1.71654e+08	1.80283e+08	1.62102e+08	1.87938e+08	1.90327e+08	1.81722e+08	1.76033e+08
6.68_269.2104	Pramiracetam	C14 H27 N3 O2	269.21	6.68		S46801				level4					429597	424188	421152	463838	406797	427486	463404	434265	450270	421021	274619	823030	195834	408288	217325	467188	171103	324884	479444	213617	230711	397465
0.701_159.1262	Pregabalin	C8 H17 N O2	159.126	0.701		S4589156	HMDB0014375			level4	Organic acids and derivatives	Carboxylic acids and derivatives	Amino acids, peptides, and analogues		2.05009e+08	2.09086e+08	2.08265e+08	2.00138e+08	2.12324e+08	1.99388e+08	2.07087e+08	2.17097e+08	2.1695e+08	2.13115e+08	1.43028e+08	2.00961e+08	2.42377e+08	1.88059e+08	1.33397e+08	1.76263e+08	2.12652e+08	1.9858e+08	1.28224e+08	2.32728e+08	2.08807e+08	2.21404e+08
9.569_316.2401	Pregnane-3,20-dione	C21 H32 O2	316.24	9.569		S389575				level4					3.59586e+06	3.74322e+06	3.87518e+06	3.76807e+06	3.49417e+06	4.70009e+06	5.00806e+06	3.87443e+06	3.7319e+06	3.59846e+06	1.38241e+06	3.03886e+06	1.30117e+06	3.60935e+06	3.99126e+06	2.94127e+06	5.27778e+06	4.84252e+06	3.28376e+06	6.27393e+06	7.46796e+06	4.16008e+06
9.41_336.2664	Pregnanetriol	C21 H36 O3	336.266	9.41	C14680	S92121			78.7	level4				NULL	6.53631e+06	6.05112e+06	6.19405e+06	6.91517e+06	6.40504e+06	6.15337e+06	6.41369e+06	5.47311e+06	6.78163e+06	2.77924e+06	6.6817e+06	1.12236e+07	8.84259e+06	6.03681e+06	6.67979e+06	5.10668e+06	7.04945e+06	2.80227e+06	4.6597e+06	1.00836e+07	2.79508e+06	3.74418e+06
8.968_314.2246	Progesterone	C21 H30 O2	314.225	8.968	C00410	MReference-553	HMDB0001830		76.5	level2	Lipids and lipid-like molecules	Steroids and steroid derivatives	Pregnane steroids	map00140 Steroid hormone biosynthesis; map01100 Metabolic pathways; map04114 Oocyte meiosis; map04913 Ovarian steroidogenesis; map04914 Progesterone-mediated oocyte maturation; map04917 Prolactin signaling pathway; map04925 Aldosterone synthesis and secretion; map04927 Cortisol synthesis and secretion; map04934 Cushing syndrome; map05200 Pathways in cancer; map05215 Prostate cancer; map05224 Brea…	3.38897e+06	2.88548e+06	3.35241e+06	2.78904e+06	3.03983e+06	3.04834e+06	3.11237e+06	3.0854e+06	3.07055e+06	3.18982e+06	1.43854e+06	2.49552e+06	1.87302e+06	2.37519e+06	1.27488e+07	1.05885e+07	1.19934e+06	2.29135e+06	539765	355893	2.16521e+06	469660
8.73_334.1904	Proglumide	C18 H26 N2 O4	334.19	8.73		S4753				level4					3.08091e+06	2.94653e+06	3.12435e+06	2.89556e+06	3.03095e+06	3.13759e+06	3.13644e+06	2.94827e+06	3.0431e+06	3.03653e+06	3.43218e+06	5.64277e+06	4.07436e+06	4.2947e+06	5.04504e+06	4.72408e+06	3.85451e+06	2.95826e+06	2.64845e+06	2.50589e+06	2.85407e+06	2.82741e+06
8.852_326.2245	Promegestone	C22 H30 O2	326.224	8.852	C14208	S33716				level4				NULL	1.43459e+08	1.41424e+08	1.55108e+08	1.50599e+08	1.46171e+08	1.61483e+08	1.57069e+08	1.43074e+08	1.52674e+08	1.41192e+08	1.75132e+08	1.6654e+08	1.55264e+08	1.16953e+08	3.01113e+08	1.9021e+08	9.85549e+07	1.0598e+08	7.79635e+07	8.01201e+07	6.79743e+07	7.0538e+07
9.422_178.136	Propofol	C12 H18 O	178.136	9.422	C07523	S4774	HMDB0014956			level4	Benzenoids	Benzene and substituted derivatives	Cumenes	NULL	7.13682e+06	5.37745e+06	4.50165e+06	6.31035e+06	5.41013e+06	5.34966e+06	6.48588e+06	7.11613e+06	6.40283e+06	6.73957e+06	1.1687e+07	1.14786e+07	1.23946e+07	4.08383e+06	6.87176e+06	6.18685e+06	7.22795e+06	3.83519e+06	6.41808e+06	7.53992e+06	7.43164e+06	1.40942e+07
7.39_336.2303	Prostaglandin b1	C20 H32 O4	336.23	7.39	C00959	MReference-563	HMDB0002982		85.7	level2	Lipids and lipid-like molecules	Fatty Acyls	Eicosanoids	NULL	6.63999e+06	6.96341e+06	6.55645e+06	7.41527e+06	6.87831e+06	6.63254e+06	6.65996e+06	7.79966e+06	6.65e+06	7.38972e+06	6.96703e+06	8.9986e+06	7.11351e+06	9.46824e+06	8.32851e+06	1.04301e+07	8.34705e+06	1.73744e+07	1.00724e+07	8.27701e+06	1.22537e+07	1.21651e+07
8.528_381.2881	Prostaglandin f2î± dimethyl amide	C22 H39 N O4	381.288	8.528		S4446201				level4					1.03788e+06	1.13572e+06	1.41095e+06	1.09914e+06	1.32828e+06	1.35323e+06	1.04382e+06	794305	975026	1.04267e+06	3.03538e+06	2.31374e+06	1.50277e+06	1.44995e+06	4.3889e+06	1.85599e+06	258414	413310	158044	214879	151833	193167
7.715_334.2146	Prostaglandin j2	C20 H30 O4	334.215	7.715	C05957	MReference-9793	HMDB0002710		50.6	level3	Lipids and lipid-like molecules	Fatty Acyls	Eicosanoids	map00590 Arachidonic acid metabolism; map01100 Metabolic pathways; map04726 Serotonergic synapse;	7.11761e+06	7.05357e+06	8.11297e+06	7.63909e+06	7.38664e+06	8.16912e+06	8.98338e+06	7.35372e+06	7.68516e+06	7.18558e+06	7.82759e+06	9.01336e+06	7.4386e+06	8.85334e+06	8.97246e+06	7.70131e+06	8.28533e+06	1.15844e+07	1.01272e+07	8.33438e+06	1.02196e+07	8.82855e+06
9.038_251.2252	Pumiliotoxin 251d	C16 H29 N O	251.225	9.038	C20031	S4944741				level4	Venoms	Frog venoms	Alkaloids	NULL	5.09895e+07	4.94437e+07	5.16182e+07	4.24713e+07	5.07545e+07	5.11562e+07	5.1115e+07	4.92567e+07	4.69482e+07	3.91773e+07	7.21979e+07	8.20709e+07	8.58527e+07	4.27922e+07	3.94956e+07	4.30208e+07	3.51368e+07	4.84712e+07	5.22987e+07	4.67821e+07	4.17653e+07	1.28919e+08
7.774_106.0784	P-xylene	C8 H10	106.078	7.774	C06756	S7521	HMDB0059924			level4	Benzenoids	Benzene and substituted derivatives	Xylenes	map01100 Metabolic pathways;	3.44763e+06	3.97255e+06	3.22254e+06	3.37696e+06	3.36393e+06	3.57477e+06	3.40432e+06	3.61184e+06	3.47196e+06	3.89316e+06	3.32285e+06	6.22006e+06	6.95929e+06	5.14078e+06	4.85376e+06	6.90674e+06	5.98431e+06	6.51371e+06	6.51013e+06	6.60516e+06	7.53985e+06	6.29941e+06
1.14_129.0428	Pyroglutamate	C5 H7 N O3	129.043	1.14	C01879	BGI491	HMDB0000267	98.7	95.3	level1	Peptides	Amino acids	Other amino acids [Fig]	map00480 Glutathione metabolism; map01100 Metabolic pathways;	2.41366e+08	2.95762e+08	3.99154e+08	3.60403e+08	3.67537e+08	3.86584e+08	3.78615e+08	2.55689e+08	2.56832e+08	4.04632e+08	3.095e+08	1.32555e+08	2.23376e+08	4.00835e+08	2.89765e+08	4.20573e+08	3.5798e+08	4.81111e+08	4.04415e+08	2.20612e+08	4.27205e+08	2.59358e+08
0.701_71.0736	Pyrrolidine	C4 H9 N	71.0736	0.701		S29008	HMDB0031641			level4	Organoheterocyclic compounds	Pyrrolidines	null		3.19458e+07	4.10012e+07	3.88878e+07	4.04851e+07	4.20323e+07	4.10179e+07	4.05715e+07	3.56884e+07	4.22145e+07	4.14337e+07	3.99449e+07	3.77176e+07	4.05512e+07	4.06704e+07	4.27985e+07	4.83141e+07	3.74544e+07	4.23854e+07	3.27339e+07	3.18212e+07	3.00166e+07	2.93013e+07
8.864_628.4493	R.g.-keto iii	C42 H60 O4	628.449	8.864	C16278	S30791960				level4					613403	577988	640767	718049	615511	648547	563991	554806	485387	414464	1.0746e+06	961115	747078	433918	2.27495e+06	1.18062e+06	144549	302081	79240.4	103345	70262.2	125136
9.261_302.2458	Rac-glycerol 1-myristate	C17 H34 O4	302.246	9.261		BGI498		37.3		level3					6.19118e+06	5.77961e+06	5.47372e+06	6.41379e+06	6.75354e+06	6.19043e+06	5.27561e+06	5.32751e+06	5.03216e+06	6.44424e+06	8.41042e+06	9.61163e+06	7.36428e+06	7.42877e+06	7.23535e+06	5.62328e+06	4.04004e+06	2.90478e+06	3.96322e+06	5.346e+06	3.24397e+06	3.40665e+06
0.583_222.0175	Radon rn-222	Rn	222.018	0.583	C16454	S55661				level4				NULL	3.04057e+06	3.16123e+06	3.22729e+06	2.85542e+06	3.09526e+06	3.26128e+06	3.09782e+06	3.39211e+06	3.20812e+06	3.22291e+06	3.52496e+06	3.55659e+06	3.44146e+06	3.49855e+06	3.98511e+06	3.99446e+06	3.85101e+06	4.29484e+06	2.80341e+06	3.39805e+06	3.64233e+06	3.04665e+06
9.643_348.204	Roxane	C19 H28 N2 O4	348.204	9.643		S4926	HMDB0015695			level4	Organoheterocyclic compounds	Piperidines	Benzylpiperidines		4.42003e+06	3.9551e+06	4.63015e+06	4.18644e+06	3.52332e+06	3.56811e+06	4.27936e+06	3.58757e+06	3.18149e+06	4.93265e+06	2.33313e+06	1.53897e+06	1.56528e+06	3.33216e+06	2.29668e+06	2.61825e+06	4.6636e+06	3.53325e+06	4.32003e+06	4.83051e+06	4.25658e+06	2.45226e+06
0.704_384.1217	S-adenosylhomocysteine	C14 H20 N6 O5 S	384.122	0.704	C00021	BGI506	HMDB0000939	92.1	87	level2	Nucleosides, nucleotides, and analogues	5'-deoxyribonucleosides	5'-deoxy-5'-thionucleosides	map00270 Cysteine and methionine metabolism; map01100 Metabolic pathways; map01230 Biosynthesis of amino acids;	3.62651e+06	3.08731e+06	3.4445e+06	3.59304e+06	3.61129e+06	3.31851e+06	3.65544e+06	3.35121e+06	4.41183e+06	3.81592e+06	4.49118e+06	3.18168e+06	3.69473e+06	3.86201e+06	3.36238e+06	3.66083e+06	2.86222e+06	3.59841e+06	3.73337e+06	2.73452e+06	2.97575e+06	3.36559e+06
0.961_275.1005	Sarmentosin	C11 H17 N O7	275.101	0.961	C08340	S4444567	HMDB0030697			level4	Amino acid related compounds	Cyanogenic glucosides	Cyanogenic glucosides derived from valine or isoleucine	NULL	3.28628e+06	3.02474e+06	3.32199e+06	3.1234e+06	3.2804e+06	3.03567e+06	2.53841e+06	2.82241e+06	2.98235e+06	3.0587e+06	1.8736e+06	3.05158e+06	1.33869e+06	2.95503e+06	4.20364e+06	2.53016e+06	3.67419e+06	3.52833e+06	1.5307e+06	2.94324e+06	5.18675e+06	2.3254e+06
0.672_221.09	Shrimp shell	C8 H15 N O6	221.09	0.672		S1376695	HMDB0062641			level4	Organic oxygen compounds	Organooxygen compounds	Carbohydrates and carbohydrate conjugates		3.93147e+06	3.90484e+06	3.71398e+06	3.71761e+06	4.04323e+06	3.64599e+06	3.80719e+06	3.90052e+06	4.07768e+06	4.11803e+06	3.27865e+06	3.02651e+06	2.93777e+06	3.45712e+06	4.47478e+06	3.40507e+06	4.5078e+06	3.53558e+06	2.99484e+06	3.79404e+06	4.4399e+06	3.11727e+06
3.192_131.0737	Skatole	C9 H9 N	131.074	3.192	C08313	MReference-215	HMDB0000466		41	level3	Organoheterocyclic compounds	Indoles and derivatives	Indoles	map00380 Tryptophan metabolism;	2.25217e+06	2.17113e+06	2.1989e+06	2.23484e+06	2.312e+06	2.40886e+06	2.3403e+06	2.27517e+06	2.19741e+06	2.17994e+06	1.96236e+06	2.05846e+06	2.09031e+06	2.46725e+06	2.32076e+06	2.64602e+06	1.91707e+06	2.94589e+06	2.21461e+06	1.94532e+06	2.18344e+06	2.44513e+06
10.661_424.3322	Sl9650000	C29 H44 O2	424.332	10.661	C14287	S8069				level4				NULL	2.5293e+06	2.57401e+06	2.50681e+06	2.3281e+06	2.31032e+06	1.76894e+06	2.25275e+06	2.19938e+06	2.14623e+06	2.12326e+06	2.44151e+06	1.2462e+06	1.44217e+06	1.70451e+06	3.84946e+06	1.83569e+06	2.70589e+06	2.55681e+06	1.84774e+06	2.90647e+06	2.61173e+06	2.60348e+06
7.777_236.0599	Sorbinil	C11 H9 F N2 O3	236.06	7.777		S298991				level4					1.69153e+06	1.81646e+06	1.77246e+06	1.54956e+06	1.51233e+06	1.60536e+06	1.75909e+06	1.77767e+06	1.79498e+06	2.08905e+06	1.33894e+06	2.78595e+06	3.39672e+06	3.0414e+06	2.60185e+06	3.20671e+06	2.91032e+06	3.15523e+06	3.38593e+06	3.32956e+06	3.5494e+06	3.16024e+06
0.512_145.1581	Spermidine	C7 H19 N3	145.158	0.512	C00315	BGI25	HMDB0001257	74.9	58.9	level1	Organic nitrogen compounds	Organonitrogen compounds	Amines	map00330 Arginine and proline metabolism; map00410 beta-Alanine metabolism; map00480 Glutathione metabolism; map01100 Metabolic pathways; map02010 ABC transporters; map04976 Bile secretion;	3.67224e+06	3.66132e+06	2.88217e+06	3.50388e+06	2.93831e+06	3.40009e+06	3.82169e+06	4.71272e+06	4.14274e+06	3.86659e+06	3.54905e+06	5.81295e+06	4.94131e+06	4.47862e+06	4.83068e+06	4.80557e+06	6.95084e+06	4.58894e+06	5.36098e+06	6.62484e+06	4.93143e+06	5.56734e+06
8.495_301.2981	Sphinganine	C18 H39 N O2	301.298	8.495	C00836	S82609	HMDB0000269	66		level4	Organic nitrogen compounds	Organonitrogen compounds	Amines	map00600 Sphingolipid metabolism; map01100 Metabolic pathways; map04071 Sphingolipid signaling pathway;	1.4784e+06	1.38367e+06	1.47231e+06	1.42884e+06	1.76371e+06	1.55511e+06	1.37396e+06	1.32191e+06	1.44229e+06	1.44179e+06	1.28291e+06	1.37942e+06	1.38002e+06	1.27277e+06	2.21454e+06	901346	1.43828e+06	2.07997e+06	1.31024e+06	1.34973e+06	1.44248e+06	1.57453e+06
8.891_297.2668	Spiroxamine	C18 H35 N O2	297.267	8.891	C11124	S77719				level4				NULL	3.82616e+07	2.62104e+07	3.70409e+07	3.98032e+07	3.79318e+07	3.96978e+07	3.59814e+07	4.09317e+07	3.73277e+07	3.733e+07	4.69313e+07	4.54041e+07	4.7955e+07	3.48732e+07	3.17104e+07	3.8715e+07	2.71282e+07	2.03162e+07	2.86916e+07	3.03314e+07	3.03029e+07	1.25208e+08
9.821_327.3138	Stearoyl ethanolamide	C20 H41 N O2	327.314	9.821		MReference-9794			82.9	level2					6.02746e+06	6.31029e+06	5.87925e+06	5.84474e+06	5.99447e+06	5.50999e+06	5.92322e+06	5.86286e+06	5.5839e+06	5.48716e+06	7.03516e+06	6.72152e+06	1.05516e+07	9.32123e+06	9.51124e+06	7.85052e+06	7.97497e+06	7.61483e+06	7.4569e+06	8.52827e+06	7.21364e+06	7.67747e+06
9.872_327.3138	Stearoylethanolamide	C20 H41 N O2	327.314	9.872		S25958	HMDB0013078		54.9	level4	Organic nitrogen compounds	Organonitrogen compounds	Amines		4.56691e+06	6.30558e+06	4.21846e+06	6.61579e+06	6.96467e+06	4.31433e+06	6.33267e+06	5.71179e+06	4.7615e+06	4.07304e+06	5.19364e+06	6.55328e+06	1.41771e+06	4.85639e+06	8.19464e+06	7.04496e+06	8.05501e+06	7.60297e+06	8.19995e+06	9.54336e+06	7.78145e+06	4.97732e+06
8.884_318.2195	Steviol	C20 H30 O3	318.219	8.884	C20212	S398979	HMDB0036706		69.5	level4	Terpenoids	Diterpenoids (C20)	Kaurenes	NULL	8.74118e+06	7.1301e+06	8.9071e+06	9.70896e+06	8.77147e+06	9.10737e+06	7.99477e+06	7.51957e+06	7.81004e+06	8.23155e+06	2.28924e+07	1.51429e+07	1.16524e+07	8.83377e+06	8.53644e+06	1.72408e+07	2.21532e+06	5.9635e+06	3.45938e+06	2.90422e+06	3.07135e+06	3.05116e+06
7.246_104.0628	Styrene	C8 H8	104.063	7.246	C07083	S7220	HMDB0034240			level4	Benzenoids	Benzene and substituted derivatives	Styrenes	map01100 Metabolic pathways;	2.28474e+07	2.38397e+07	2.23344e+07	2.43268e+07	2.36046e+07	2.33873e+07	2.35115e+07	2.47384e+07	2.55148e+07	2.45627e+07	2.32886e+07	2.14018e+07	2.25563e+07	1.92167e+07	2.37588e+07	2.06358e+07	2.37769e+07	2.2553e+07	2.50976e+07	2.43905e+07	2.29783e+07	2.81242e+07
3.024_383.1077	Succinyladenosine	C14 H17 N5 O8	383.108	3.024		S17216022	HMDB0000912			level4	Nucleosides, nucleotides, and analogues	Purine nucleosides	null		3.65044e+06	3.81674e+06	3.69348e+06	3.82606e+06	3.77432e+06	3.81399e+06	3.53257e+06	3.56509e+06	3.41996e+06	3.51558e+06	3.1813e+06	4.05768e+06	3.09302e+06	3.06832e+06	3.54417e+06	2.77865e+06	5.05763e+06	3.49361e+06	4.02306e+06	4.64579e+06	3.90381e+06	4.1709e+06
9.425_379.1808	Sudan 7b	C24 H21 N5	379.181	9.425	C19529	S55325				level4				NULL	1.51586e+07	1.49758e+07	1.44121e+07	1.38446e+07	1.39344e+07	1.29018e+07	1.41871e+07	1.52147e+07	1.38497e+07	1.57849e+07	2.32698e+07	1.55668e+07	2.37947e+07	9.44159e+06	1.12065e+07	1.13286e+07	1.25279e+07	1.2881e+07	1.6295e+07	1.70511e+07	1.55238e+07	2.81981e+07
3.428_173.0149	Sulfanilic acid	C6 H7 N O3 S	173.015	3.428	C06335	S8166		32.3	32.6	level4					5.97191e+06	5.75666e+06	8.32849e+06	6.01204e+06	8.88174e+06	5.86965e+06	6.09022e+06	6.09842e+06	9.23628e+06	8.96751e+06	4.03522e+06	5.20979e+06	9.25328e+06	1.50893e+07	9.0416e+06	9.97874e+06	9.22213e+06	5.91045e+06	4.80838e+06	7.38534e+06	4.96488e+06	7.16306e+06
9.845_300.0688	Sulfaquinoxaline	C14 H12 N4 O2 S	300.069	9.845	D05952	MReference-1696	HMDB0033139		61.1	level2	Organoheterocyclic compounds	Diazanaphthalenes	Benzodiazines		1.09172e+08	7.63819e+07	9.50948e+07	4.90249e+07	5.19098e+07	9.76631e+07	4.99408e+07	1.02052e+08	9.38328e+07	6.66006e+07	6.99002e+07	8.47592e+07	4.52193e+07	7.08266e+07	5.92247e+07	9.64625e+07	5.72826e+07	8.55217e+07	4.81562e+07	6.91255e+07	6.01909e+07	8.3648e+07
10.574_575.4593	Sulfobacin b	C32 H65 N O5 S	575.459	10.574		S8183902				level4					3.23453e+06	3.02797e+06	2.99741e+06	3.4238e+06	3.14155e+06	3.24308e+06	2.93467e+06	3.17043e+06	3.17616e+06	2.86545e+06	3.55036e+06	1.53588e+06	3.41017e+06	2.69663e+06	4.84192e+06	4.12621e+06	2.88184e+06	3.58029e+06	3.71991e+06	4.82527e+06	4.97431e+06	2.97709e+06
0.68_125.0149	Taurine	C2 H7 N O3 S	125.015	0.68	C00245	MReference-654	HMDB0000251	41.1	97.4	level1	Organic acids and derivatives	Organic sulfonic acids and derivatives	Organosulfonic acids and derivatives	map00120 Primary bile acid biosynthesis; map00430 Taurine and hypotaurine metabolism; map00920 Sulfur metabolism; map01100 Metabolic pathways; map02010 ABC transporters; map04080 Neuroactive ligand-receptor interaction;	2.49175e+08	2.72214e+08	2.75338e+08	2.66484e+08	2.90008e+08	2.77125e+08	2.71599e+08	2.93357e+08	3.00635e+08	2.92343e+08	2.83019e+08	2.49958e+08	2.64491e+08	2.51148e+08	2.64541e+08	2.50121e+08	2.83143e+08	2.46009e+08	2.2868e+08	3.04969e+08	2.63427e+08	2.35466e+08
8.87_166.0996	Tbhq	C10 H14 O2	166.1	8.87		S15235	HMDB0032062			level4	Benzenoids	Benzene and substituted derivatives	Phenylpropanes		4.57451e+06	3.71468e+06	3.88598e+06	3.99258e+06	3.80724e+06	4.05009e+06	3.62271e+06	4.15183e+06	3.64831e+06	4.04556e+06	5.17909e+06	4.36823e+06	4.04176e+06	3.97375e+06	6.27376e+06	4.99945e+06	1.963e+06	3.00629e+06	3.11439e+06	1.63163e+06	1.89893e+06	1.33836e+06
9.676_72.0576	Tetrahydrofuran	C4 H8 O	72.0576	9.676		S7737	HMDB0000246			level4	Organoheterocyclic compounds	Tetrahydrofurans	null		1.17866e+07	1.53857e+07	1.20766e+07	1.27199e+07	1.84283e+07	1.96505e+07	1.75664e+07	9.78342e+06	1.12201e+07	1.53167e+07	1.17115e+07	1.15538e+07	9.65426e+06	1.51343e+07	1.73897e+07	1.31058e+07	2.76792e+07	1.07271e+07	1.12937e+07	1.27917e+07	1.8498e+07	1.02764e+08
8.641_132.094	Tetralin	C10 H12	132.094	8.641	C14114	S8097				level4					3.28716e+06	3.30034e+06	3.3673e+06	3.37768e+06	3.24122e+06	3.36241e+06	3.08712e+06	3.12315e+06	3.1269e+06	3.02102e+06	4.14262e+06	4.99233e+06	4.33652e+06	3.79091e+06	5.54405e+06	5.63486e+06	1.58623e+06	1.65698e+06	1.05447e+06	1.07028e+06	1.25443e+06	1.23719e+06
9.566_292.1715	Thioperamide	C15 H24 N4 S	292.171	9.566	C17933	S2300031				level4					1.28365e+07	1.1732e+07	1.23302e+07	1.12669e+07	1.04842e+07	1.10013e+07	1.26648e+07	1.19873e+07	1.265e+07	1.15757e+07	1.0494e+07	8.26246e+06	8.93572e+06	1.20214e+07	1.21242e+07	1.25304e+07	1.03306e+07	7.30822e+06	9.2e+06	1.04306e+07	9.34444e+06	5.34159e+06
0.692_133.02	Timonacic	C4 H7 N O2 S	133.02	0.692		S9546				level4					4.01159e+06	4.12004e+06	4.19884e+06	3.659e+06	4.08035e+06	4.07452e+06	3.8561e+06	4.31333e+06	4.68771e+06	3.75851e+06	4.20534e+06	2.313e+06	3.06047e+06	2.35675e+06	3.79296e+06	3.86143e+06	5.41203e+06	8.12649e+06	6.36163e+06	5.66851e+06	7.98576e+06	3.33119e+06
8.85_382.191	Tofisopam	C22 H26 N2 O4	382.191	8.85		S5301	HMDB0015699			level4	Organoheterocyclic compounds	Benzodiazepines	null		2.40349e+06	2.12024e+06	2.25022e+06	2.66889e+06	2.45233e+06	2.84803e+06	2.48837e+06	2.24869e+06	2.504e+06	2.35448e+06	2.86801e+06	3.09615e+06	2.60788e+06	2.15013e+06	5.26664e+06	3.43814e+06	1.42417e+06	2.05418e+06	1.38204e+06	1.4171e+06	999772	992395
7.247_92.0628	Toluene	C7 H8	92.0628	7.247	C01455	S1108	HMDB0034168			level4	Benzenoids	Benzene and substituted derivatives	Toluenes	map01100 Metabolic pathways;	2.1181e+06	2.457e+06	2.68156e+06	2.80116e+06	2.61152e+06	2.58442e+06	2.46815e+06	2.10912e+06	2.74293e+06	2.54829e+06	2.5617e+06	2.27067e+06	2.51909e+06	2.12975e+06	2.50959e+06	2.34192e+06	2.73078e+06	2.1949e+06	2.67928e+06	2.72085e+06	2.49344e+06	3.30629e+06
0.705_157.1106	Tranexamic acid	C8 H15 N O2	157.111	0.705	C12535	S10482000	HMDB0014447			level4	Organic acids and derivatives	Carboxylic acids and derivatives	Amino acids, peptides, and analogues	NULL	6.08165e+06	6.27435e+06	7.91736e+06	6.15503e+06	7.10937e+06	7.20899e+06	7.10948e+06	5.74715e+06	6.91163e+06	7.77758e+06	6.08579e+06	8.12073e+06	7.78208e+06	6.55921e+06	5.33246e+06	5.47439e+06	5.50864e+06	5.5433e+06	2.66672e+06	5.04712e+06	3.1119e+06	4.50197e+06
9.606_110.0734	Trans,trans-2,4-heptadienal	C7 H10 O	110.073	9.606		MReference-3242			70.2	level2					6.47037e+06	5.48951e+06	6.31342e+06	4.4425e+06	6.61414e+06	6.01988e+06	5.11397e+06	4.72662e+06	6.22967e+06	6.3515e+06	7.67544e+06	7.88937e+06	7.64407e+06	4.89529e+06	5.65988e+06	5.73661e+06	6.16537e+06	6.01702e+06	6.31084e+06	7.46766e+06	5.95503e+06	9.59314e+06
8.87_148.089	Trans-anethole	C10 H12 O	148.089	8.87	C10428	S553166				level4	Phenylpropanoids	Monolignols	Others		5.99924e+06	6.21795e+06	5.89631e+06	5.51872e+06	6.05254e+06	6.24097e+06	5.1513e+06	6.21503e+06	6.16713e+06	6.07917e+06	7.61828e+06	6.80347e+06	7.24321e+06	6.10539e+06	9.58402e+06	9.07162e+06	2.38806e+06	5.69753e+06	2.41347e+06	3.34728e+06	3.45012e+06	1.84579e+06
3.577_137.0479	Trigonelline	C7 H7 N O2	137.048	3.577	C01004	MReference-806	HMDB0000875	31.9	72.2	level2	Alkaloids and derivatives	null	null	map00760 Nicotinate and nicotinamide metabolism;	2.69031e+06	2.87529e+06	2.85379e+06	2.86751e+06	2.49533e+06	2.64278e+06	2.90891e+06	2.76808e+06	2.76872e+06	2.92958e+06	2.85334e+06	2.46474e+06	2.88057e+06	2.94237e+06	2.45664e+06	3.10312e+06	2.69398e+06	3.77486e+06	3.39623e+06	2.99787e+06	3.04227e+06	2.14287e+06
9.446_416.2328	Tritace	C23 H32 N2 O5	416.233	9.446		S4514937	HMDB0014324			level4	Organic acids and derivatives	Carboxylic acids and derivatives	Amino acids, peptides, and analogues		511417	566987	544809	656485	582104	630850	581339	567497	817301	793234	574828	811230	1.03822e+06	473206	620778	331102	1.11169e+06	166973	773323	1.4279e+06	316048	230442
7.774_294.1103	Tutin	C15 H18 O6	294.11	7.774	C09570	S10252021				level4	Terpenoids	Sesquiterpenoids (C15)	Tutinolide	NULL	4.44344e+06	5.19739e+06	4.57884e+06	4.87859e+06	4.71246e+06	4.59556e+06	4.80997e+06	4.85427e+06	4.76449e+06	5.02624e+06	4.07368e+06	8.65102e+06	1.00491e+07	6.98787e+06	6.8623e+06	9.94235e+06	8.29187e+06	1.01394e+07	9.48681e+06	9.01001e+06	1.09313e+07	8.77602e+06
0.911_112.0274	Uracil	C4 H4 N2 O2	112.027	0.911	C00106	MReference-2531	HMDB0000300		89.3	level2	Organoheterocyclic compounds	Diazines	Pyrimidines and pyrimidine derivatives	map00240 Pyrimidine metabolism; map00410 beta-Alanine metabolism; map00770 Pantothenate and CoA biosynthesis; map01100 Metabolic pathways;	7.63839e+07	8.05854e+07	8.147e+07	7.7617e+07	7.5819e+07	7.73186e+07	7.95351e+07	7.90675e+07	7.97823e+07	7.96785e+07	7.87988e+07	7.3962e+07	7.43784e+07	7.5338e+07	8.41919e+07	7.51614e+07	7.96164e+07	8.22571e+07	7.9086e+07	7.4034e+07	7.81868e+07	7.48261e+07
0.945_168.0285	Uric acid	C5 H4 N4 O3	168.029	0.945	C00366	MReference-753	HMDB0000289		94	level2	Organoheterocyclic compounds	Imidazopyrimidines	Purines and purine derivatives	map00230 Purine metabolism; map01100 Metabolic pathways; map04976 Bile secretion;	3.13539e+08	3.30823e+08	3.31189e+08	3.38408e+08	3.22754e+08	2.75156e+08	2.82273e+08	3.7786e+08	3.15534e+08	3.70337e+08	2.77343e+08	1.7621e+08	3.40391e+08	3.39036e+08	2.16876e+08	2.7426e+08	3.96215e+08	3.97218e+08	3.07006e+08	2.9514e+08	2.99322e+08	3.31193e+08
0.906_117.0791	Valine	C5 H11 N O2	117.079	0.906	C00183	MReference-772	HMDB0000883		89.2	level2	Organic acids and derivatives	Carboxylic acids and derivatives	Amino acids, peptides, and analogues	map00280 Valine, leucine and isoleucine degradation; map00290 Valine, leucine and isoleucine biosynthesis; map00770 Pantothenate and CoA biosynthesis; map00970 Aminoacyl-tRNA biosynthesis; map01100 Metabolic pathways; map01210 2-Oxocarboxylic acid metabolism; map01230 Biosynthesis of amino acids; map02010 ABC transporters; map04974 Protein digestion and absorption; map04978 Mineral absorption; ma…	8.29373e+07	9.02456e+07	8.47041e+07	8.71397e+07	7.83384e+07	8.49077e+07	8.81997e+07	8.97875e+07	9.07922e+07	9.5511e+07	8.14978e+07	8.4423e+07	8.37851e+07	9.41795e+07	1.12194e+08	1.10374e+08	8.2565e+07	1.1928e+08	7.24287e+07	7.67354e+07	8.73952e+07	8.59625e+07
7.245_488.2206	Vardenafil	C23 H32 N6 O4 S	488.221	7.245		S99300	HMDB0015000			level4	Benzenoids	Benzene and substituted derivatives	Benzenesulfonamides		561394	520561	509203	617914	591420	662313	611625	612360	521001	491085	614173	648759	679412	346006	641541	516665	479318	548786	734922	643367	499028	1.1184e+06
1.083_152.0336	Xanthine	C5 H4 N4 O2	152.034	1.083	C00385	S1151	HMDB0000292			level4	Organoheterocyclic compounds	Imidazopyrimidines	Purines and purine derivatives	map00230 Purine metabolism; map00232 Caffeine metabolism; map01100 Metabolic pathways;	4.91988e+07	4.34511e+07	4.59371e+07	5.89505e+07	4.77269e+07	4.24497e+07	3.94117e+07	5.10713e+07	5.11956e+07	5.1493e+07	1.82156e+08	3.64886e+08	1.06293e+08	9.37119e+07	2.10438e+08	4.39457e+06	5.10307e+06	3.6201e+06	2.83645e+06	7.51882e+07	3.3882e+06	4.07729e+06
3.383_205.0378	Xanthurenic acid	C10 H7 N O4	205.038	3.383	C02470	MReference-789	HMDB0000881	58.5	81.9	level2	Organoheterocyclic compounds	Quinolines and derivatives	Quinoline carboxylic acids	map00380 Tryptophan metabolism;	3.18691e+06	3.10463e+06	3.019e+06	3.29418e+06	2.89285e+06	2.73233e+06	2.70687e+06	2.68772e+06	2.44862e+06	2.4276e+06	4.46311e+06	4.17827e+06	3.89467e+06	2.88577e+06	5.22924e+06	3.82652e+06	1.41132e+06	1.80769e+06	1.30937e+06	1.26313e+06	1.00102e+06	950626
8.815_225.2096	Xestoaminol b	C14 H27 N O	225.21	8.815		S27026067				level4					8.70972e+06	7.13522e+06	8.60711e+06	7.44321e+06	8.54756e+06	7.06787e+06	6.90911e+06	8.24837e+06	7.05459e+06	6.92617e+06	1.25796e+07	1.14705e+07	1.39716e+07	5.80114e+06	6.13398e+06	5.69372e+06	6.38446e+06	7.53675e+06	8.71955e+06	8.61843e+06	7.81154e+06	1.88536e+07
7.547_229.2409	Xestoaminol c	C14 H31 N O	229.241	7.547		S23339950				level4					6.40029e+06	6.55865e+06	6.14748e+06	6.3755e+06	6.45208e+06	6.59517e+06	6.43988e+06	6.66064e+06	6.56835e+06	6.5095e+06	7.67367e+06	7.44607e+06	9.13251e+06	7.09043e+06	5.2618e+06	5.53755e+06	5.96438e+06	6.51756e+06	7.97655e+06	6.56903e+06	6.96992e+06	1.31476e+07
6.058_182.1309	Yq3683000	C11 H18 O2	182.131	6.058		S28797				level4					1.15873e+07	1.22403e+07	1.21627e+07	1.2069e+07	1.19715e+07	1.24156e+07	1.26702e+07	1.2746e+07	1.27312e+07	1.3206e+07	7.10505e+06	6.04749e+06	8.941e+06	1.05021e+07	6.19903e+06	7.20224e+06	7.62531e+06	7.04812e+06	1.43546e+07	7.5775e+06	1.01573e+07	8.18866e+07
3.67_265.1314	Z-leu-oh	C14 H19 N O4	265.131	3.67	C04335	S67405				level4				NULL	198021	196669	182459	189564	174527	182130	200150	180769	203489	168080	86562	102773	147037	110434	2.27248e+06	96691.6	54088.1	72394.2	57773.9	38439.5	29298.9	37099.1
9.637_321.2668	Α-linolenoyl ethanolamide	C20 H35 N O2	321.267	9.637		S4446569	HMDB0013624			level4	Organic nitrogen compounds	Organonitrogen compounds	Amines		3.90713e+07	4.03915e+07	4.03683e+07	3.95096e+07	3.90744e+07	3.92522e+07	3.65315e+07	4.04153e+07	4.16597e+07	4.10078e+07	1.83711e+07	1.99787e+07	1.62977e+07	3.77484e+07	2.57294e+07	2.93814e+07	4.58398e+07	4.17838e+07	5.01813e+07	5.65231e+07	4.46317e+07	2.18846e+07
0.64_89.0478	Β-alanine	C3 H7 N O2	89.0478	0.64	C00099	MReference-599	HMDB0000056	42.1	85	level2	Organic acids and derivatives	Carboxylic acids and derivatives	Amino acids, peptides, and analogues	map00240 Pyrimidine metabolism; map00410 beta-Alanine metabolism; map00640 Propanoate metabolism; map00770 Pantothenate and CoA biosynthesis; map01100 Metabolic pathways; map04080 Neuroactive ligand-receptor interaction; map04974 Protein digestion and absorption;	7.16151e+07	7.53281e+07	7.97608e+07	7.43653e+07	7.69777e+07	7.62182e+07	7.88069e+07	8.40682e+07	8.05657e+07	8.36626e+07	7.52691e+07	7.28239e+07	7.33562e+07	7.50119e+07	8.9543e+07	8.20327e+07	7.98477e+07	7.93372e+07	6.84232e+07	7.55536e+07	7.4725e+07	6.80456e+07
0.701_276.0958	Υ-l-glutamyl-l-glutamic acid	C10 H16 N2 O7	276.096	0.701	C05282	MReference-1223	HMDB0011737		85.1	level2	Organic acids and derivatives	Carboxylic acids and derivatives	Amino acids, peptides, and analogues	NULL	9.68566e+06	9.10929e+06	9.90938e+06	9.15839e+06	9.32422e+06	9.16191e+06	1.02774e+07	1.06942e+07	9.88854e+06	1.01052e+07	1.18804e+07	1.0501e+07	9.72681e+06	9.9525e+06	1.00012e+07	8.75062e+06	9.60146e+06	6.14631e+06	8.3157e+06	1.20826e+07	6.78112e+06	6.88341e+06
0.567_190.0697		C5 H10 N4 O4	190.07	0.567						level5					2.69015e+06	2.70199e+06	2.89901e+06	2.90558e+06	2.69857e+06	2.80999e+06	2.59697e+06	2.56755e+06	2.9336e+06	2.98431e+06	2.3414e+06	1.98103e+06	2.68608e+06	2.30978e+06	2.69296e+06	3.17225e+06	2.4255e+06	3.15885e+06	2.79883e+06	2.41548e+06	2.73649e+06	3.4058e+06
0.573_192.028		C7 H4 N4 O3	192.028	0.573						level5					1.0523e+06	1.14959e+06	1.03688e+06	1.05905e+06	1.09077e+06	1.1511e+06	785857	1.29554e+06	1.08075e+06	1.06684e+06	788911	744830	881267	917379	972238	1.13671e+06	1.36039e+06	2.25899e+06	1.76148e+06	1.09351e+06	1.91211e+06	1.36105e+06
0.573_342.0182		C9 H6 N6 O9	342.018	0.573						level5					1.688e+06	1.4916e+06	1.7081e+06	1.68592e+06	1.60427e+06	1.74269e+06	1.59083e+06	1.53063e+06	1.70133e+06	1.50097e+06	1.57646e+06	1.17608e+06	1.53399e+06	1.40064e+06	1.45535e+06	1.73724e+06	1.33002e+06	1.7947e+06	1.50169e+06	1.40042e+06	1.6743e+06	1.75272e+06
0.577_208.0019		C2 H4 N6 O4 S	208.002	0.577						level5					628419	674965	706312	595194	659137	638908	683517	684611	718200	661921	490844	410773	530094	517111	582595	586632	939408	1.51102e+06	985247	680239	1.31598e+06	836899
0.58_357.9921		C6 H13 N6 O4 P3 S	357.992	0.58						level5					1.9426e+06	2.16731e+06	2.04378e+06	2.01187e+06	2.14558e+06	2.09141e+06	2.19452e+06	2.05182e+06	2.10609e+06	1.92914e+06	2.06848e+06	1.84852e+06	2.14651e+06	2.17557e+06	2.31106e+06	2.4191e+06	2.28027e+06	2.47428e+06	1.66127e+06	1.91465e+06	2.1451e+06	2.12911e+06
0.583_184.0616		C4 H13 N2 O4 P	184.062	0.583						level5					4.21756e+06	4.35571e+06	4.4648e+06	4.16831e+06	4.27823e+06	4.48929e+06	4.56605e+06	4.63176e+06	4.51636e+06	4.43277e+06	4.92442e+06	4.73984e+06	4.8192e+06	4.82885e+06	5.47181e+06	5.48212e+06	5.15536e+06	5.95168e+06	3.8941e+06	4.62023e+06	4.99673e+06	4.23219e+06
0.586_373.966		C9 H3 Cl N6 O9	373.966	0.586						level5					1.03964e+06	990174	1.04398e+06	947178	1.04832e+06	1.07737e+06	1.10845e+06	1.11979e+06	1.09959e+06	1.07067e+06	1.19395e+06	1.19197e+06	1.16035e+06	1.21801e+06	1.18178e+06	1.17403e+06	1.3919e+06	1.48509e+06	928878	1.10051e+06	1.15e+06	1.05335e+06
0.587_461.8547		C7 H4 N4 O10 P2 S3	461.855	0.587						level5					6.39925e+06	6.64862e+06	6.49491e+06	6.62261e+06	6.62623e+06	6.59619e+06	6.45664e+06	6.51596e+06	6.99494e+06	6.65346e+06	5.05006e+06	3.89509e+06	5.49832e+06	5.43817e+06	5.1988e+06	4.93659e+06	5.63064e+06	5.75431e+06	7.63476e+06	6.38766e+06	6.13654e+06	6.90889e+06
0.587_681.7904		C11 H5 N6 O15 P3 S4	681.79	0.587						level5					1.48074e+06	1.64493e+06	1.46558e+06	1.50834e+06	1.57657e+06	1.54758e+06	1.55405e+06	1.50758e+06	1.62481e+06	1.58613e+06	1.16183e+06	878231	1.23451e+06	1.26764e+06	1.11891e+06	1.22215e+06	1.33121e+06	1.26892e+06	1.71389e+06	1.53665e+06	1.42418e+06	1.49974e+06
0.588_393.867		C9 H O12 P3	393.867	0.588						level5					8.58621e+06	8.63027e+06	8.52907e+06	9.02795e+06	8.57135e+06	9.00959e+06	8.75175e+06	8.86203e+06	9.13529e+06	8.51277e+06	6.94168e+06	5.75819e+06	7.77571e+06	7.85603e+06	7.04527e+06	6.90531e+06	7.97196e+06	7.98323e+06	9.88887e+06	8.76324e+06	8.43422e+06	8.85013e+06
0.589_257.8921			257.892	0.589						level5					4.72536e+07	4.8609e+07	4.86387e+07	4.67927e+07	4.79905e+07	4.82081e+07	4.83871e+07	4.9171e+07	5.22415e+07	4.99367e+07	4.32198e+07	3.89625e+07	4.47741e+07	3.91848e+07	4.40035e+07	4.28954e+07	4.97668e+07	4.83375e+07	5.29252e+07	5.17945e+07	4.92918e+07	4.84603e+07
0.589_325.8795		C6 H O10 P3	325.88	0.589						level5					6.22665e+06	6.37988e+06	6.37485e+06	6.42865e+06	6.35808e+06	6.41284e+06	6.50293e+06	6.4023e+06	6.76681e+06	6.51696e+06	5.54465e+06	4.93886e+06	5.86635e+06	6.0121e+06	5.83073e+06	5.47116e+06	6.13271e+06	6.1832e+06	7.29992e+06	6.85251e+06	6.51821e+06	6.73635e+06
0.589_477.8288		C6 H4 N6 O6 P2 S5	477.829	0.589						level5					1.09957e+07	1.15948e+07	1.13678e+07	1.1482e+07	1.14439e+07	1.18901e+07	1.17282e+07	1.17323e+07	1.23067e+07	1.1678e+07	1.02126e+07	8.89223e+06	1.07451e+07	1.09032e+07	9.96373e+06	9.79081e+06	1.17542e+07	1.11421e+07	1.25275e+07	1.26856e+07	1.18195e+07	1.17448e+07
0.589_545.8168		C10 H5 N4 O9 P3 S4	545.817	0.589						level5					4.34727e+06	4.87829e+06	4.54535e+06	4.47707e+06	4.50195e+06	4.79268e+06	4.52775e+06	4.60646e+06	4.94807e+06	4.65398e+06	4.01618e+06	3.25214e+06	4.0662e+06	4.18783e+06	3.98912e+06	3.75336e+06	4.5569e+06	4.60002e+06	5.28002e+06	4.77312e+06	4.64185e+06	4.66654e+06
0.589_697.7645		C10 H9 N2 O18 P3 S5	697.764	0.589						level5					2.14964e+06	2.01608e+06	2.15662e+06	2.16752e+06	1.82889e+06	2.09172e+06	2.18676e+06	2.10653e+06	2.27396e+06	2.10058e+06	1.67776e+06	1.46926e+06	1.88339e+06	1.97714e+06	1.94762e+06	1.67073e+06	1.95709e+06	1.9087e+06	2.39737e+06	2.11165e+06	1.92051e+06	2.18554e+06
0.589_765.7517		C14 H2 Cl N6 O18 P3 S3	765.752	0.589						level5					1.62728e+06	1.54541e+06	1.59741e+06	1.64439e+06	1.41376e+06	1.55745e+06	1.62588e+06	1.70297e+06	1.82488e+06	1.72545e+06	1.23019e+06	1.00978e+06	1.34244e+06	1.39344e+06	1.23918e+06	1.30785e+06	1.48271e+06	1.53879e+06	1.77357e+06	1.68226e+06	1.40768e+06	1.56724e+06
0.59_409.841		C5 H Cl N2 O12 P2 S	409.841	0.59						level5					1.221e+07	1.2801e+07	1.25163e+07	1.23144e+07	1.24049e+07	1.32446e+07	1.24636e+07	1.27902e+07	1.34827e+07	1.30547e+07	1.16585e+07	1.0779e+07	1.24151e+07	1.29121e+07	1.18238e+07	1.13752e+07	1.38386e+07	1.29954e+07	1.38859e+07	1.40768e+07	1.32268e+07	1.26041e+07
0.59_629.7773		C4 H5 N6 O17 P3 S4	629.777	0.59						level5					3.24769e+06	3.4232e+06	3.4808e+06	3.23999e+06	3.39761e+06	3.27342e+06	3.21556e+06	3.3834e+06	3.53614e+06	3.36138e+06	3.06434e+06	2.76143e+06	3.10673e+06	3.28813e+06	3.20132e+06	2.90061e+06	3.46374e+06	3.47635e+06	3.35693e+06	3.73289e+06	3.33582e+06	3.3039e+06
0.59_781.7259		C14 H2 Cl N6 O17 P3 S4	781.726	0.59						level5					1.45826e+06	1.69873e+06	1.45377e+06	1.68402e+06	1.48988e+06	1.52629e+06	1.55299e+06	1.59251e+06	1.76174e+06	1.71805e+06	1.37196e+06	1.4189e+06	1.32749e+06	1.41978e+06	1.41579e+06	1.44509e+06	1.62344e+06	1.64829e+06	1.87784e+06	1.63266e+06	1.6907e+06	1.78562e+06
0.59_797.7001		C14 H2 Cl N6 O16 P3 S5	797.7	0.59						level5					984047	1.14409e+06	1.09818e+06	1.07123e+06	1.16382e+06	1.29343e+06	1.17115e+06	1.11526e+06	1.23992e+06	1.23196e+06	1.19765e+06	1.43224e+06	1.18945e+06	1.08561e+06	1.29626e+06	1.13205e+06	1.51292e+06	1.26705e+06	1.18898e+06	1.47866e+06	1.29435e+06	1.07957e+06
0.591_189.9049			189.905	0.591						level5					2.1003e+07	2.10034e+07	2.13409e+07	2.07837e+07	2.10893e+07	2.12429e+07	2.17027e+07	2.23524e+07	2.29888e+07	2.16696e+07	2.0757e+07	2.04764e+07	2.09122e+07	2.23591e+07	2.12424e+07	2.02423e+07	2.41818e+07	2.26319e+07	2.25371e+07	2.38462e+07	2.27425e+07	2.08972e+07
0.591_341.8534		C2 H Cl N2 O10 P2 S	341.853	0.591						level5					7.98393e+06	7.93905e+06	8.13465e+06	8.20103e+06	8.07819e+06	8.23928e+06	8.18659e+06	8.4166e+06	8.55136e+06	8.14795e+06	8.05412e+06	7.71926e+06	7.8317e+06	8.70194e+06	8.4365e+06	7.64625e+06	9.55927e+06	8.72729e+06	8.55851e+06	9.53793e+06	9.12112e+06	8.22902e+06
0.591_493.8028		C4 H2 Cl N2 O16 P3 S	493.803	0.591						level5					1.09966e+07	1.15097e+07	1.14844e+07	1.12095e+07	1.12834e+07	1.20944e+07	1.12593e+07	1.16348e+07	1.24868e+07	1.14851e+07	1.15889e+07	1.18115e+07	1.15745e+07	1.27426e+07	1.19037e+07	1.12319e+07	1.41019e+07	1.26726e+07	1.19118e+07	1.36582e+07	1.27506e+07	1.13479e+07
0.591_561.79		C7 H2 Cl N2 O18 P3 S	561.79	0.591						level5					4.92096e+06	5.44618e+06	5.22207e+06	4.99725e+06	5.30428e+06	5.52583e+06	5.04439e+06	5.11485e+06	5.71021e+06	5.18696e+06	5.18497e+06	4.79805e+06	5.0077e+06	5.49798e+06	4.90826e+06	4.74253e+06	5.93668e+06	5.75938e+06	5.4061e+06	5.91099e+06	5.53195e+06	4.93227e+06
0.591_713.7386		C13 H5 N2 O17 P3 S5	713.739	0.591						level5					1.77055e+06	1.74125e+06	1.80553e+06	1.88888e+06	1.6367e+06	1.81835e+06	1.6813e+06	1.98229e+06	1.93479e+06	1.69004e+06	1.69366e+06	1.84507e+06	1.56558e+06	1.98648e+06	1.69218e+06	1.72019e+06	1.96962e+06	2.03131e+06	1.77926e+06	2.28242e+06	2.0751e+06	1.86448e+06
0.591_729.7128		C10 H6 Cl N2 O18 P3 S5	729.713	0.591						level5					1.01303e+06	1.07098e+06	1.04274e+06	991881	966552	1.1666e+06	1.02597e+06	1.08029e+06	1.1471e+06	1.09237e+06	1.06653e+06	1.2641e+06	1.11904e+06	1.36485e+06	1.29224e+06	1.09524e+06	1.60328e+06	1.3249e+06	1.07486e+06	1.39726e+06	1.16554e+06	989201
0.592_273.866		C3 H O7 P3 S	273.866	0.592						level5					6.07669e+07	6.31412e+07	6.3236e+07	6.00988e+07	6.24465e+07	6.56688e+07	6.31074e+07	6.33722e+07	6.71207e+07	6.38247e+07	6.30327e+07	6.38026e+07	6.26628e+07	6.85794e+07	6.42525e+07	6.08179e+07	7.64924e+07	6.87979e+07	6.60077e+07	7.41446e+07	6.82515e+07	6.18253e+07
0.592_425.815		C6 H2 Cl O12 P3 S	425.815	0.592						level5					9.55892e+06	9.9635e+06	9.94758e+06	9.17316e+06	9.69004e+06	1.15106e+07	9.6045e+06	9.639e+06	1.03122e+07	9.81554e+06	1.07327e+07	1.07573e+07	1.00085e+07	1.13074e+07	1.01895e+07	1.00941e+07	1.30915e+07	1.13333e+07	9.70113e+06	1.2212e+07	1.09882e+07	9.54597e+06
0.592_577.7641		C6 H2 Cl N4 O14 P3 S3	577.764	0.592						level5					2.96624e+06	3.31224e+06	2.94433e+06	2.82818e+06	3.01927e+06	2.90657e+06	3.07265e+06	3.02442e+06	3.26865e+06	3.10646e+06	3.40984e+06	3.91681e+06	3.34923e+06	3.75391e+06	3.42009e+06	3.32984e+06	4.45083e+06	3.94691e+06	2.9721e+06	4.27218e+06	3.62281e+06	3.0244e+06
0.592_645.7514		C9 H2 Cl N4 O16 P3 S3	645.751	0.592						level5					2.36958e+06	2.46274e+06	2.49424e+06	2.59405e+06	2.32885e+06	2.71388e+06	2.5197e+06	2.38174e+06	2.61782e+06	2.65546e+06	2.56154e+06	2.57017e+06	2.6045e+06	2.9271e+06	2.54201e+06	2.55741e+06	2.96593e+06	3.05242e+06	2.31057e+06	3.28329e+06	2.88449e+06	2.40306e+06
0.592_661.7255		C7 H6 Cl N2 O16 P3 S5	661.726	0.592						level5					1.02542e+06	1.20643e+06	1.14261e+06	1.10957e+06	1.14501e+06	1.31981e+06	1.17438e+06	1.06757e+06	1.23789e+06	1.21086e+06	1.39952e+06	1.66456e+06	1.22517e+06	1.4915e+06	1.29806e+06	1.41315e+06	1.7037e+06	1.3756e+06	1.09326e+06	1.51239e+06	1.32389e+06	1.01768e+06
0.593_205.8789			205.879	0.593						level5					2.21809e+07	2.25747e+07	2.35234e+07	2.23505e+07	2.27737e+07	2.42728e+07	2.42614e+07	2.459e+07	2.5053e+07	2.37663e+07	2.66926e+07	2.88453e+07	2.58531e+07	2.78479e+07	2.66013e+07	2.49663e+07	3.37984e+07	2.77869e+07	2.29945e+07	2.91803e+07	2.66922e+07	2.26044e+07
0.593_230.9814		C5 H12 Cl N O P2 S	230.981	0.593						level5					1.65875e+06	1.89486e+06	1.85882e+06	2.03958e+06	1.97362e+06	1.90329e+06	2.06095e+06	2.06255e+06	1.88819e+06	1.90178e+06	2.14708e+06	2.13715e+06	1.97238e+06	2.22661e+06	2.40739e+06	2.71108e+06	2.54529e+06	2.66943e+06	1.66231e+06	1.73913e+06	1.97426e+06	1.81811e+06
0.593_357.8274		C3 H2 Cl O10 P3 S	357.827	0.593						level5					4.53752e+06	5.0135e+06	5.07768e+06	4.47705e+06	4.74445e+06	5.34132e+06	4.98183e+06	5.11661e+06	5.41851e+06	5.08525e+06	5.51106e+06	6.26084e+06	5.7627e+06	6.01954e+06	5.69426e+06	5.24566e+06	6.95259e+06	6.16131e+06	4.91877e+06	6.3649e+06	5.93474e+06	4.72783e+06
0.593_509.7769		C5 H Cl O18 P2 S2	509.777	0.593						level5					5.58638e+06	6.14308e+06	5.89318e+06	5.20967e+06	5.43341e+06	7.1805e+06	6.14511e+06	6.08012e+06	6.32068e+06	5.89459e+06	7.18481e+06	8.03654e+06	6.53184e+06	7.47527e+06	7.38237e+06	6.62461e+06	8.79529e+06	7.40676e+06	5.50077e+06	7.95056e+06	7.18995e+06	5.56479e+06
0.593_593.7382		C9 H6 Cl O12 P3 S5	593.738	0.593						level5					951387	1.06316e+06	1.05477e+06	889879	970219	1.25639e+06	1.07602e+06	1.05794e+06	1.03597e+06	1.06818e+06	1.4571e+06	1.67364e+06	1.46103e+06	1.34499e+06	1.37361e+06	1.16394e+06	1.68451e+06	1.25503e+06	938116	1.49836e+06	1.32167e+06	872519
0.594_289.8399			289.84	0.594						level5					2.42114e+07	2.54138e+07	2.57807e+07	2.41143e+07	2.51675e+07	2.93197e+07	2.53596e+07	2.69006e+07	2.73846e+07	2.53938e+07	3.06523e+07	3.39352e+07	2.77249e+07	3.15572e+07	3.21518e+07	2.80199e+07	3.74092e+07	3.16739e+07	2.53963e+07	3.41598e+07	3.0029e+07	2.37741e+07
0.594_441.789		C5 H2 Cl N2 O8 P3 S3	441.789	0.594						level5					2.81841e+06	3.08946e+06	3.20628e+06	2.80333e+06	2.87042e+06	3.26695e+06	3.18163e+06	3.2033e+06	3.25734e+06	3.01017e+06	3.90607e+06	4.75356e+06	3.4692e+06	4.22785e+06	3.92383e+06	3.57118e+06	5.23018e+06	4.10051e+06	2.89388e+06	5.27045e+06	3.68057e+06	2.71291e+06
0.594_525.751		C9 H Cl O12 P2 S4	525.751	0.594						level5					1.37332e+06	1.60823e+06	1.63222e+06	1.36303e+06	1.50307e+06	1.72455e+06	1.70499e+06	1.69728e+06	1.6652e+06	1.66095e+06	2.42378e+06	2.82421e+06	2.17313e+06	2.38278e+06	2.39901e+06	1.94741e+06	2.96861e+06	2.31889e+06	1.47908e+06	2.44446e+06	1.94736e+06	1.4456e+06
0.595_457.7629		C5 H2 Cl N2 O7 P3 S4	457.763	0.595						level5					415053	522919	434110	386473	391474	448715	407909	533822	458001	425554	639205	968800	494398	682976	709203	583971	961293	645194	392608	730051	572114	353772
0.609_286.9187		C8 H N O7 S2	286.919	0.609						level5					2.85748e+06	2.74015e+06	2.99528e+06	3.28577e+06	2.87856e+06	2.97231e+06	2.98128e+06	3.07927e+06	3.18271e+06	3.03299e+06	2.70741e+06	2.29671e+06	2.82902e+06	3.21862e+06	2.88337e+06	3.05303e+06	3.10488e+06	3.11622e+06	3.13401e+06	3.04771e+06	3.20263e+06	2.87652e+06
0.61_150.944			150.944	0.61						level5					6.30485e+06	6.4336e+06	6.72069e+06	6.91868e+06	6.5659e+06	7.20475e+06	6.44707e+06	7.23977e+06	7.16188e+06	6.50147e+06	6.64413e+06	6.107e+06	6.55871e+06	7.74923e+06	7.0883e+06	7.40121e+06	8.3994e+06	7.85691e+06	6.72915e+06	3.12323e+06	8.58213e+06	6.69293e+06
0.612_180.9545			180.954	0.612						level5					3.64214e+06	3.36982e+06	3.85263e+06	3.48231e+06	3.5017e+06	3.49445e+06	3.55924e+06	3.63219e+06	3.58251e+06	3.49689e+06	3.61188e+06	3.49321e+06	3.67426e+06	4.01927e+06	4.02299e+06	4.49493e+06	3.84746e+06	4.21129e+06	3.20264e+06	2.68332e+06	3.67322e+06	3.63981e+06
0.614_127.0247			127.025	0.614						level5					2.70439e+06	2.76981e+06	2.80615e+06	3.01781e+06	2.71436e+06	2.8445e+06	2.56911e+06	3.13707e+06	3.0585e+06	2.95281e+06	2.28396e+06	1.9822e+06	2.91111e+06	2.89521e+06	2.89934e+06	3.38821e+06	2.05724e+06	3.18268e+06	2.40361e+06	1.92377e+06	2.7508e+06	2.9268e+06
0.614_200.9572		C2 H3 N O8 S	200.957	0.614						level5					3.695e+06	3.55454e+06	3.74305e+06	3.89904e+06	3.32862e+06	3.65025e+06	3.56444e+06	3.70235e+06	4.02553e+06	3.46209e+06	2.72847e+06	2.82208e+06	3.28841e+06	3.2956e+06	2.6653e+06	2.92477e+06	4.5939e+06	4.5749e+06	4.6796e+06	4.86953e+06	4.39307e+06	4.27555e+06
0.618_221.9811		C9 H2 O7	221.981	0.618						level5					4.50425e+06	4.52337e+06	4.54143e+06	4.23211e+06	4.45736e+06	4.71969e+06	4.43903e+06	4.30253e+06	4.64322e+06	3.92401e+06	3.6343e+06	3.28161e+06	4.41717e+06	5.08335e+06	4.14538e+06	5.30014e+06	6.08688e+06	4.87175e+06	4.74471e+06	4.71288e+06	4.59188e+06	5.19588e+06
0.621_190.0334		C4 H6 N4 O5	190.033	0.621						level5					1.47725e+06	2.28215e+06	1.52913e+06	1.51586e+06	1.37659e+06	2.51972e+06	1.48367e+06	1.27752e+06	1.71885e+06	1.52734e+06	986349	732438	1.07243e+06	1.21891e+06	1.18108e+06	1.22421e+06	1.17958e+06	1.1176e+06	3.17715e+06	1.18892e+06	1.32217e+06	1.45521e+06
0.621_200.9268			200.927	0.621						level5					2.96194e+07	3.14038e+07	3.271e+07	3.22459e+07	3.10522e+07	3.24685e+07	3.40849e+07	3.22976e+07	3.2526e+07	3.15043e+07	3.09592e+07	3.44935e+07	3.44114e+07	3.63196e+07	3.13469e+07	3.30031e+07	3.73461e+07	3.43206e+07	3.43447e+07	4.10132e+07	3.40054e+07	3.21079e+07
0.623_363.897		C5 H2 Cl N2 O13 P	363.897	0.623						level5					6.47574e+06	6.3683e+06	6.25534e+06	6.20097e+06	6.66695e+06	6.42547e+06	6.79192e+06	6.923e+06	6.94871e+06	6.20371e+06	7.23687e+06	8.31015e+06	7.1298e+06	8.58478e+06	7.00479e+06	7.28762e+06	8.55212e+06	7.74137e+06	7.16314e+06	9.09784e+06	7.54589e+06	6.32643e+06
0.627_168.9788		C H3 N3 O5 S	168.979	0.627						level5					1.39876e+07	1.42778e+07	1.3943e+07	1.54919e+07	1.53985e+07	1.40467e+07	1.46182e+07	1.48857e+07	1.45945e+07	1.40337e+07	1.10519e+07	9.42779e+06	1.33508e+07	1.29875e+07	1.07316e+07	1.23158e+07	1.15195e+07	1.29845e+07	1.67593e+07	1.48436e+07	1.27512e+07	1.4689e+07
0.627_264.205		C13 H24 N6	264.205	0.627						level5					5.15712e+06	6.25807e+06	6.52368e+06	6.23393e+06	7.19256e+06	6.68164e+06	6.68442e+06	6.52127e+06	7.0323e+06	6.8278e+06	7.81876e+06	6.4803e+06	6.92709e+06	6.66994e+06	6.06042e+06	6.80575e+06	6.57697e+06	6.73868e+06	6.78046e+06	6.54753e+06	6.0887e+06	6.49671e+06
0.627_347.923		C7 H4 Cl N6 O3 P3	347.923	0.627						level5					5.35788e+06	5.4577e+06	5.26894e+06	5.44653e+06	5.52977e+06	5.74031e+06	5.79389e+06	5.10954e+06	5.49265e+06	5.20382e+06	5.39525e+06	6.03766e+06	6.17667e+06	5.46461e+06	5.1267e+06	5.37758e+06	5.90406e+06	5.52556e+06	5.91355e+06	6.91329e+06	5.36694e+06	5.44823e+06
0.628_163.0012		C6 H N3 O3	163.001	0.628						level5					9.04616e+06	8.28216e+06	8.57757e+06	9.36476e+06	8.65667e+06	8.95779e+06	8.60682e+06	8.95164e+06	8.9167e+06	8.9017e+06	6.50476e+06	6.2736e+06	6.99565e+06	7.10815e+06	5.1911e+06	6.31235e+06	1.02971e+07	1.00699e+07	1.05908e+07	1.04091e+07	9.89869e+06	9.09396e+06
0.628_309.9671		C5 H10 O11 S2	309.967	0.628						level5					1.11022e+07	1.13056e+07	1.10987e+07	1.22076e+07	1.12163e+07	1.13598e+07	1.15937e+07	1.04224e+07	1.19008e+07	1.12939e+07	1.02295e+07	1.08745e+07	1.17899e+07	1.12721e+07	9.84754e+06	1.06947e+07	1.18335e+07	1.15213e+07	1.21533e+07	1.39294e+07	1.15169e+07	1.11667e+07
0.628_331.9491		C3 H6 N6 O7 P2 S	331.949	0.628						level5					3.77621e+06	3.67894e+06	3.82768e+06	4.12719e+06	3.89482e+06	3.91462e+06	4.19261e+06	3.82519e+06	4.26559e+06	3.82476e+06	3.32896e+06	2.90235e+06	3.42891e+06	3.71108e+06	3.18751e+06	3.08748e+06	3.8138e+06	4.03215e+06	4.50173e+06	4.43633e+06	4.02473e+06	3.84817e+06
0.628_346.0366		C7 H17 N4 O6 P3	346.037	0.628						level5					3.15879e+06	3.01494e+06	2.94738e+06	3.12208e+06	2.83809e+06	3.10126e+06	3.12549e+06	2.76611e+06	3.22745e+06	3.22816e+06	3.17518e+06	3.35175e+06	2.56788e+06	3.11989e+06	2.87921e+06	2.3719e+06	3.41527e+06	3.10185e+06	2.98996e+06	3.76129e+06	3.01421e+06	2.53454e+06
0.628_472.9383		C6 H14 N5 O10 P3 S2	472.938	0.628						level5					2.78651e+06	2.68208e+06	2.8605e+06	2.99462e+06	2.89265e+06	2.99917e+06	2.97922e+06	3.53423e+06	3.52597e+06	2.89617e+06	2.93227e+06	3.55429e+06	3.49488e+06	3.41303e+06	3.20664e+06	2.98551e+06	3.67282e+06	3.06226e+06	3.56043e+06	3.8402e+06	2.76792e+06	2.72113e+06
0.629_170.0096		C2 H7 N2 O5 P	170.01	0.629						level5					2.99727e+06	2.85708e+06	3.14607e+06	3.09307e+06	2.98384e+06	2.76814e+06	2.89771e+06	3.16504e+06	3.42319e+06	3.29561e+06	3.09158e+06	2.86227e+06	2.3587e+06	3.45732e+06	3.48906e+06	3.48811e+06	3.1726e+06	3.42135e+06	2.68352e+06	2.95506e+06	2.84211e+06	2.88566e+06
0.629_456.9643		C6 H14 N5 O11 P3 S	456.964	0.629						level5					2.15829e+06	2.59932e+06	2.2019e+06	2.38408e+06	2.50322e+06	2.56098e+06	2.60661e+06	2.63015e+06	2.50562e+06	2.62084e+06	2.31127e+06	2.14172e+06	2.44615e+06	2.43894e+06	2.14216e+06	2.46119e+06	2.5501e+06	2.95482e+06	2.98861e+06	2.61134e+06	2.08562e+06	2.4498e+06
0.63_205.0483		C9 H7 N3 O3	205.048	0.63				65.6		level5					1.65237e+07	1.65913e+07	1.64241e+07	1.69103e+07	1.78154e+07	1.76354e+07	1.68871e+07	1.81338e+07	1.83877e+07	1.73377e+07	1.59598e+07	1.30034e+07	1.4605e+07	1.64316e+07	1.50472e+07	1.55007e+07	1.63493e+07	1.78673e+07	1.70053e+07	1.78277e+07	1.61705e+07	1.54424e+07
0.63_221.0221		C4 H9 N5 O2 P2	221.022	0.63						level5					3.09042e+07	3.17981e+07	3.30151e+07	3.25108e+07	3.11716e+07	3.44259e+07	3.38857e+07	3.33363e+07	3.47503e+07	3.0843e+07	3.22393e+07	3.29467e+07	3.10775e+07	3.37013e+07	2.94495e+07	3.3678e+07	3.73084e+07	3.46949e+07	3.0356e+07	3.57119e+07	3.20688e+07	3.43118e+07
0.631_178.9752		C H N5 O4 S	178.975	0.631						level5					6.65985e+06	7.25403e+06	6.89484e+06	6.76836e+06	7.1534e+06	6.97215e+06	6.98478e+06	7.14225e+06	7.06341e+06	7.06131e+06	6.50917e+06	6.33779e+06	6.04514e+06	6.08428e+06	5.1814e+06	5.93859e+06	9.26182e+06	8.60778e+06	7.45934e+06	9.12036e+06	8.55843e+06	7.17036e+06
0.631_184.0253		C4 H13 N2 P S2	184.025	0.631						level5					4.54204e+07	4.85324e+07	4.82198e+07	4.40398e+07	4.88405e+07	4.81409e+07	4.70457e+07	4.85237e+07	4.55214e+07	4.42498e+07	4.60791e+07	3.99224e+07	4.69976e+07	4.57382e+07	4.82124e+07	5.19284e+07	5.40021e+07	5.31968e+07	4.71058e+07	4.76491e+07	4.80746e+07	4.81391e+07
0.633_295.0587		C7 H15 N5 O4 P2	295.059	0.633						level5					1.25146e+07	1.31415e+07	1.32378e+07	1.32231e+07	1.39597e+07	1.29296e+07	1.27576e+07	1.43989e+07	1.38226e+07	1.33735e+07	1.07492e+07	9.83008e+06	8.32894e+06	1.71272e+07	9.31052e+06	1.28532e+07	1.27484e+07	1.81126e+07	1.51412e+07	1.44651e+07	1.44998e+07	2.09427e+07
0.633_434.9823		C6 H18 N3 O11 P S3	434.982	0.633						level5					5.19658e+06	5.48437e+06	5.23166e+06	5.71869e+06	5.71883e+06	5.79269e+06	5.50323e+06	5.97587e+06	6.05273e+06	5.92557e+06	5.7701e+06	5.33889e+06	5.88729e+06	5.84714e+06	5.84052e+06	5.28197e+06	5.899e+06	5.87921e+06	5.48695e+06	6.26622e+06	4.86571e+06	5.20909e+06
0.634_162.9707		C2 H3 N3 O2 P2	162.971	0.634						level5					8.99079e+07	9.24081e+07	1.05632e+08	1.05407e+08	1.0328e+08	1.0514e+08	1.09892e+08	1.08291e+08	1.09201e+08	1.03429e+08	1.01435e+08	1.04136e+08	1.06641e+08	1.08038e+08	1.00573e+08	1.04069e+08	1.06396e+08	1.06294e+08	1.10637e+08	1.23548e+08	1.06336e+08	9.86416e+07
0.634_279.0848		C8 H19 N5 P2 S	279.085	0.634						level5					3.88919e+06	4.01538e+06	4.13052e+06	4.06643e+06	4.63698e+06	4.17068e+06	4.18332e+06	4.43792e+06	4.33865e+06	4.0098e+06	3.19136e+06	2.22568e+06	2.50458e+06	4.47203e+06	2.53801e+06	3.32085e+06	3.00923e+06	4.74713e+06	4.31594e+06	3.79216e+06	4.34143e+06	6.50447e+06
0.634_330.0627			330.063	0.634						level5					3.48061e+06	3.43491e+06	3.46789e+06	3.56179e+06	3.39841e+06	3.47313e+06	3.5761e+06	3.42685e+06	3.7868e+06	3.65598e+06	3.5071e+06	3.25752e+06	2.90887e+06	3.066e+06	3.02344e+06	2.74386e+06	3.32413e+06	3.44613e+06	3.31416e+06	3.84156e+06	3.00083e+06	3.05453e+06
0.634_772.0698		C20 H32 Cl N6 O18 P3	772.07	0.634						level5					1.12924e+06	1.18368e+06	940424	1.01709e+06	1.14686e+06	972636	1.11693e+06	1.25032e+06	1.13454e+06	1.1583e+06	1.62259e+06	1.12933e+06	1.21551e+06	715423	1.25881e+06	636506	1.12071e+06	894217	1.01217e+06	860684	760319	641483
0.635_522.0415		C10 H24 Cl N4 O14 P S	522.042	0.635						level5					2.56273e+06	2.75983e+06	2.73245e+06	2.25704e+06	2.83771e+06	2.54154e+06	2.82382e+06	3.00421e+06	3.01405e+06	2.73717e+06	3.28886e+06	2.36434e+06	2.99183e+06	2.34294e+06	2.96592e+06	1.91612e+06	2.49543e+06	2.19638e+06	2.4044e+06	2.59457e+06	2.21129e+06	1.70855e+06
0.636_213.0519		C4 H12 N3 O5 P	213.052	0.636						level5					8.23921e+06	8.54699e+06	8.62017e+06	8.46536e+06	9.58367e+06	7.94572e+06	8.85977e+06	9.6883e+06	8.97735e+06	8.34324e+06	1.10687e+07	1.24325e+07	9.74996e+06	1.0865e+07	1.00816e+07	9.75993e+06	4.74031e+06	5.60197e+06	4.88554e+06	4.4117e+06	4.14789e+06	5.59173e+06
0.636_272.0113		C3 H11 N6 O3 P3	272.011	0.636						level5					4.41395e+06	4.32517e+06	4.23211e+06	4.55562e+06	4.76937e+06	4.02776e+06	4.11804e+06	4.18541e+06	4.8418e+06	4.79924e+06	4.21597e+06	3.8135e+06	4.58865e+06	4.22831e+06	3.85547e+06	4.17983e+06	4.38577e+06	3.85039e+06	3.97679e+06	4.82483e+06	4.03229e+06	3.91986e+06
0.636_397.0261		C9 H20 N O10 P S2	397.026	0.636						level5					9.45828e+06	1.00908e+07	9.55427e+06	1.00503e+07	1.01633e+07	9.58655e+06	9.95771e+06	1.07627e+07	1.0875e+07	1.07183e+07	9.6555e+06	8.47241e+06	1.0267e+07	8.93286e+06	9.83523e+06	8.32491e+06	9.08233e+06	8.32564e+06	9.40858e+06	1.02044e+07	8.41418e+06	8.30796e+06
0.637_538.0157		C8 H22 Cl N6 O13 P3	538.016	0.637						level5					2.02663e+06	2.4296e+06	2.31279e+06	2.46959e+06	2.43911e+06	2.1462e+06	2.24202e+06	2.32093e+06	2.46161e+06	2.52635e+06	2.9954e+06	2.82518e+06	2.8501e+06	2.07983e+06	2.82514e+06	2.09149e+06	2.86438e+06	2.08891e+06	2.01968e+06	2.29398e+06	2.22337e+06	1.618e+06
0.639_413		C7 H21 N5 O3 P2 S4	413	0.639						level5					1.90935e+06	2.1599e+06	2.47669e+06	2.21541e+06	2.36902e+06	1.98565e+06	2.44039e+06	2.19493e+06	2.3392e+06	2.64865e+06	2.76374e+06	2.67731e+06	2.50389e+06	2.12167e+06	2.5944e+06	1.81876e+06	2.49959e+06	2.25573e+06	2.05694e+06	2.87942e+06	1.98222e+06	1.82146e+06
0.64_218.0195		C5 H7 N4 O4 P	218.019	0.64						level5					3.93712e+07	4.06772e+07	4.25612e+07	4.24739e+07	4.07366e+07	4.07691e+07	4.03223e+07	4.57952e+07	4.2026e+07	4.48845e+07	4.86548e+07	5.16125e+07	4.58155e+07	5.04569e+07	4.58707e+07	4.7241e+07	3.79128e+07	3.6302e+07	3.57517e+07	4.0131e+07	3.57427e+07	3.52359e+07
0.642_325.0233		C6 H16 N O10 P S	325.023	0.642						level5					3.40435e+06	3.37283e+06	3.57384e+06	3.34073e+06	2.51644e+06	3.14035e+06	3.3375e+06	3.46772e+06	3.3811e+06	3.68662e+06	4.82479e+06	4.71803e+06	3.04359e+06	4.24945e+06	3.91595e+06	3.2637e+06	2.37415e+06	1.98437e+06	2.34463e+06	2.89843e+06	3.23541e+06	1.20813e+06
0.643_220.1789		C10 H24 N2 O3	220.179	0.643						level5					3.53422e+07	4.17329e+07	3.80883e+07	3.88425e+07	4.10647e+07	3.92453e+07	4.11917e+07	4.04037e+07	4.14166e+07	4.19035e+07	3.51846e+07	3.10967e+07	3.2314e+07	3.46878e+07	4.69564e+07	3.15112e+07	4.54793e+07	3.90574e+07	3.1479e+07	3.88223e+07	3.38271e+07	3.68289e+07
0.644_154.0357			154.036	0.644						level5					1.12144e+07	9.9428e+06	1.08308e+07	1.14234e+07	1.0414e+07	1.01355e+07	1.0434e+07	1.17846e+07	1.06429e+07	1.17762e+07	8.75017e+06	9.11914e+06	9.043e+06	1.13912e+07	1.38073e+07	9.51516e+06	1.09707e+07	1.06446e+07	7.6763e+06	9.79616e+06	8.57938e+06	8.94166e+06
0.645_203.0021		C5 H7 N3 O2 P2	203.002	0.645						level5					2.42632e+06	2.61382e+06	2.60913e+06	2.63135e+06	2.84475e+06	2.81003e+06	2.75908e+06	2.24724e+06	2.70149e+06	3.00011e+06	2.30429e+06	2.36338e+06	2.46005e+06	2.50778e+06	1.54052e+06	2.99122e+06	4.45103e+06	2.76275e+06	3.43432e+06	3.40624e+06	3.75311e+06	3.30534e+06
0.646_183.0664		C5 H14 N O4 P	183.066	0.646						level5					1.45436e+08	1.47573e+08	1.45149e+08	1.38493e+08	1.51843e+08	1.4535e+08	1.56883e+08	1.51743e+08	1.61511e+08	1.51794e+08	1.55056e+08	1.37356e+08	1.20672e+08	1.38031e+08	1.51287e+08	1.2299e+08	1.57174e+08	1.40923e+08	1.30411e+08	1.4516e+08	1.30132e+08	1.20224e+08
0.647_278.1843		C12 H26 N2 O5	278.184	0.647						level5					1.09678e+06	1.14408e+06	1.14104e+06	1.0342e+06	1.08362e+06	1.09514e+06	1.15239e+06	1.17683e+06	1.09368e+06	1.05636e+06	1.16743e+06	1.07511e+06	1.06243e+06	1.05448e+06	1.59448e+06	751670	890172	1.01556e+06	260038	737573	631866	527839
0.652_83.0373		C4 H5 N O	83.0373	0.652						level5					6.78847e+07	6.0298e+07	6.2204e+07	6.23227e+07	7.03097e+07	6.75271e+07	6.65365e+07	7.00003e+07	6.68513e+07	7.03413e+07	5.95102e+07	6.07628e+07	5.78445e+07	6.26855e+07	6.944e+07	6.93374e+07	6.31906e+07	6.84531e+07	5.70617e+07	5.94179e+07	5.80974e+07	5.75642e+07
0.654_308.1219		C11 H20 N2 O8	308.122	0.654						level5					5.92559e+06	6.42166e+06	6.40755e+06	6.48008e+06	6.43141e+06	6.39094e+06	5.96188e+06	6.51099e+06	6.25839e+06	6.72037e+06	7.68632e+06	5.86464e+06	5.17207e+06	6.90942e+06	9.89376e+06	6.8451e+06	5.46225e+06	5.05597e+06	4.54587e+06	4.47018e+06	5.69483e+06	3.12121e+06
0.656_248.1486		C11 H25 N2 P S	248.149	0.656						level5					1.04279e+06	1.30205e+06	1.45766e+06	1.24816e+06	1.28611e+06	1.64143e+06	1.44085e+06	1.73279e+06	1.86232e+06	1.866e+06	1.59941e+06	1.24385e+06	1.08594e+06	1.47413e+06	2.34466e+06	904467	1.31348e+06	1.33296e+06	662849	1.43566e+06	1.24534e+06	1.04516e+06
0.657_274.1528		C12 H22 N2 O5	274.153	0.657						level5					925337	745642	806460	761227	895873	890239	776268	898914	827331	835645	436956	528629	376139	606694	967839	729496	780274	888255	516744	566437	1.34474e+06	641051
0.665_269.057			269.057	0.665						level5					2.49517e+06	3.04079e+06	2.87092e+06	2.74102e+06	3.11352e+06	3.08036e+06	2.96107e+06	3.02571e+06	3.04593e+06	2.89124e+06	4.12048e+06	3.13819e+06	2.41781e+06	3.36318e+06	4.0873e+06	3.09003e+06	1.76249e+06	1.3942e+06	1.66934e+06	2.26649e+06	2.94395e+06	953141
0.667_369.0664		C11 H19 N3 O7 S2	369.066	0.667						level5					5.77577e+06	5.57457e+06	5.96713e+06	6.00735e+06	6.1201e+06	5.53412e+06	5.52862e+06	5.98863e+06	5.74974e+06	5.88886e+06	6.40476e+06	1.9364e+06	5.99583e+06	8.92697e+06	8.76726e+06	8.30131e+06	4.73224e+06	5.68812e+06	6.95723e+06	4.4355e+06	5.04565e+06	7.80105e+06
0.669_188.0299		C3 H4 N6 O4	188.03	0.669						level5					2.40361e+06	2.41453e+06	2.34854e+06	2.28344e+06	2.33282e+06	2.21956e+06	2.19802e+06	2.26282e+06	2.36629e+06	2.59815e+06	1.53555e+06	1.22985e+06	1.73223e+06	2.07747e+06	2.03315e+06	2.42962e+06	2.14479e+06	2.85395e+06	3.14131e+06	1.49355e+06	3.0731e+06	2.86081e+06
0.693_370.0506		C13 H23 O4 P S3	370.051	0.693						level5					1.41366e+06	1.36756e+06	1.33856e+06	1.47977e+06	1.4209e+06	1.32998e+06	1.51853e+06	1.41868e+06	1.3122e+06	1.31431e+06	956575	240664	926278	1.17109e+06	1.67749e+06	1.94546e+06	1.57403e+06	3.17598e+06	1.29682e+06	636741	2.50188e+06	1.61413e+06
0.697_216.0612		C13 H12 O S	216.061	0.697						level5					1.96234e+06	1.7469e+06	1.68427e+06	1.79241e+06	2.05549e+06	1.5878e+06	1.51675e+06	1.9875e+06	2.09868e+06	2.05582e+06	1.43069e+06	1.07322e+06	1.65631e+06	1.09309e+06	1.07638e+06	1.31796e+06	1.45139e+06	1.12e+06	1.72768e+06	1.38282e+06	1.20934e+06	1.21463e+06
0.697_421.0988		C12 H24 N O13 P	421.099	0.697						level5					703391	718923	713931	656261	704581	708178	721420	648520	817705	641808	555576	747170	473313	878027	398348	545650	753376	402796	561201	644374	594641	434410
0.704_407.083		C13 H17 N3 O12	407.083	0.704						level5					4.49773e+06	5.24382e+06	4.46721e+06	4.47427e+06	6.07928e+06	4.73045e+06	4.48392e+06	4.44406e+06	5.99149e+06	5.06111e+06	4.77363e+06	5.28268e+06	4.40841e+06	4.91003e+06	5.6198e+06	4.75719e+06	4.28344e+06	4.38772e+06	3.78696e+06	4.09844e+06	4.49297e+06	3.93779e+06
0.705_253.0621		C8 H15 N O6 S	253.062	0.705						level5					1.14928e+07	1.09453e+07	1.17901e+07	1.14467e+07	1.23101e+07	1.19909e+07	1.149e+07	1.25046e+07	1.23541e+07	1.16107e+07	7.61514e+06	9.15307e+06	6.35149e+06	1.01844e+07	1.26034e+07	9.32553e+06	1.48002e+07	1.20654e+07	8.98238e+06	1.21952e+07	1.73652e+07	8.34994e+06
0.705_274.1166		C11 H18 N2 O6	274.117	0.705						level5					2.00903e+06	2.04351e+06	2.02643e+06	2.08815e+06	2.02902e+06	2.07007e+06	2.00977e+06	2.1256e+06	2.05215e+06	2.00368e+06	2.14824e+06	1.6917e+06	1.96535e+06	1.6465e+06	2.24655e+06	1.66222e+06	2.78119e+06	1.53014e+06	1.64313e+06	2.44951e+06	1.8992e+06	1.6916e+06
0.706_393.0673		C12 H15 N3 O12	393.067	0.706						level5					3.79896e+06	3.56016e+06	3.59802e+06	3.74719e+06	3.94303e+06	3.81198e+06	3.40706e+06	3.60404e+06	3.75991e+06	3.83998e+06	4.11908e+06	4.5446e+06	3.79906e+06	3.92402e+06	4.33028e+06	3.23924e+06	3.36966e+06	3.76198e+06	3.30108e+06	3.12212e+06	2.83517e+06	3.06016e+06
0.707_335.9414		C4 H7 Cl N4 O8 P2	335.941	0.707						level5					2.82672e+06	2.68265e+06	2.98818e+06	2.61624e+06	3.06813e+06	2.97635e+06	2.87931e+06	3.06735e+06	2.85195e+06	2.9311e+06	2.64374e+06	3.36663e+06	2.90613e+06	3.02656e+06	2.78209e+06	3.22609e+06	3.7778e+06	3.46565e+06	3.06333e+06	3.22478e+06	3.14451e+06	2.86573e+06
0.709_282.0117		C4 H7 N6 O7 P	282.012	0.709						level5					4.22521e+07	4.35921e+07	4.45538e+07	4.28309e+07	4.52908e+07	4.31625e+07	4.28117e+07	4.62571e+07	4.73981e+07	4.81917e+07	3.80941e+07	3.73734e+07	4.17651e+07	4.41689e+07	3.94712e+07	4.11858e+07	4.39086e+07	4.18518e+07	4.9372e+07	4.31071e+07	4.10926e+07	4.52963e+07
0.711_349.0774		C8 H19 N3 O10 S	349.077	0.711						level5					2.22033e+06	1.94542e+06	2.20092e+06	2.20419e+06	2.2416e+06	2.07258e+06	2.48746e+06	2.19728e+06	2.34039e+06	2.39108e+06	2.3362e+06	1.97122e+06	2.08106e+06	2.30891e+06	2.43257e+06	2.21888e+06	2.32356e+06	2.11538e+06	1.84558e+06	2.15588e+06	1.91682e+06	1.9712e+06
0.712_377.1087		C12 H20 N5 O7 P	377.109	0.712						level5					5.80274e+06	6.01517e+06	5.79076e+06	5.35857e+06	6.12385e+06	5.90036e+06	6.77673e+06	6.34218e+06	6.60787e+06	6.76039e+06	6.67641e+06	6.63065e+06	6.25012e+06	6.51983e+06	6.93322e+06	7.92321e+06	6.66761e+06	8.11175e+06	5.3665e+06	4.37236e+06	5.23584e+06	5.67085e+06
0.713_297.9856		C5 H8 N4 O7 P2	297.986	0.713						level5					5.19964e+07	5.21708e+07	5.15594e+07	5.33027e+07	5.42147e+07	5.24355e+07	5.34312e+07	5.79696e+07	5.73206e+07	5.75765e+07	5.0812e+07	5.67743e+07	5.1864e+07	6.06495e+07	5.38454e+07	5.48867e+07	6.3323e+07	5.8841e+07	5.55378e+07	5.68743e+07	5.12387e+07	5.55253e+07
0.713_327.9961		C6 H8 N4 O10 S	327.996	0.713						level5					4.46828e+06	4.7639e+06	4.37917e+06	4.60222e+06	5.31248e+06	4.32376e+06	4.5587e+06	4.98202e+06	4.98976e+06	5.22494e+06	4.51128e+06	4.57772e+06	3.90856e+06	5.4274e+06	5.17209e+06	5.25038e+06	5.07044e+06	5.15628e+06	4.14931e+06	3.94328e+06	4.94797e+06	4.60837e+06
0.721_367.0338		C9 H14 N5 O7 P S	367.034	0.721						level5					9.1403e+06	8.2967e+06	7.30907e+06	8.29589e+06	9.2356e+06	8.08451e+06	8.57418e+06	8.58191e+06	8.69616e+06	9.46368e+06	9.04985e+06	8.25286e+06	6.66564e+06	7.86922e+06	1.03829e+07	6.46818e+06	9.23085e+06	7.0252e+06	8.63923e+06	8.48675e+06	9.44333e+06	5.90908e+06
0.727_224.0088		C6 H9 O7 P	224.009	0.727						level5					2.29054e+07	2.09557e+07	2.33244e+07	1.9261e+07	1.96484e+07	2.01889e+07	2.06093e+07	2.0288e+07	2.02378e+07	2.44957e+07	2.25949e+07	1.94285e+07	1.91686e+07	2.22151e+07	2.00618e+07	1.78489e+07	2.24451e+07	1.71571e+07	2.18593e+07	2.12912e+07	2.04398e+07	2.0235e+07
0.729_272.0298		C8 H9 N4 O5 P	272.03	0.729						level5					6.31794e+06	5.62495e+06	5.86205e+06	5.55838e+06	6.00598e+06	6.15312e+06	6.23932e+06	5.76692e+06	7.30568e+06	6.4949e+06	5.85163e+06	4.95388e+06	4.71111e+06	6.31136e+06	6.57621e+06	6.33497e+06	5.78323e+06	7.13165e+06	5.71082e+06	3.77838e+06	6.07166e+06	6.0949e+06
0.729_441.1039		C17 H19 N3 O11	441.104	0.729						level5					1.41712e+06	1.40373e+06	1.58896e+06	1.56232e+06	1.88609e+06	1.83497e+06	1.89276e+06	1.64446e+06	1.73423e+06	1.66684e+06	1.1544e+06	1.47743e+06	1.07457e+06	1.43376e+06	804059	1.51278e+06	1.09806e+06	152182	1.07341e+06	948219	1.12012e+06	755396
0.73_236.0088		C7 H9 O7 P	236.009	0.73						level5					6.95737e+06	6.78944e+06	7.69364e+06	6.95173e+06	7.89961e+06	6.74946e+06	7.46704e+06	7.115e+06	7.84025e+06	7.63583e+06	7.01098e+06	5.14297e+06	6.231e+06	6.45634e+06	8.51906e+06	6.27069e+06	6.9566e+06	7.73582e+06	6.95879e+06	5.99098e+06	8.12942e+06	5.53103e+06
0.731_80.0264		C5 H4 O	80.0264	0.731						level5					5.30844e+06	5.15098e+06	5.06313e+06	5.27189e+06	5.15775e+06	5.17959e+06	4.48176e+06	5.66316e+06	5.44657e+06	5.60619e+06	5.40644e+06	5.19168e+06	5.27796e+06	5.92651e+06	5.18585e+06	5.21677e+06	5.36342e+06	4.7012e+06	5.34201e+06	5.32532e+06	4.77639e+06	5.58065e+06
0.926_274.1166		C11 H18 N2 O6	274.117	0.926						level5					2.20411e+06	2.25188e+06	2.54641e+06	2.33502e+06	2.20437e+06	2.18163e+06	1.93553e+06	2.06088e+06	2.16614e+06	2.18928e+06	1.43236e+06	1.57281e+06	1.12107e+06	1.94511e+06	3.05414e+06	1.85662e+06	2.84516e+06	2.78699e+06	1.4604e+06	1.95886e+06	3.72888e+06	1.91656e+06
0.95_141.0177		C4 H3 N3 O3	141.018	0.95						level5					1.14228e+07	1.45463e+07	1.17368e+07	1.36027e+07	1.35108e+07	1.12141e+07	1.13638e+07	1.03362e+07	1.02105e+07	1.30677e+07	1.28725e+07	9.23821e+06	1.21967e+07	1.31478e+07	8.73893e+06	1.09133e+07	1.25995e+07	1.30917e+07	1.2144e+07	1.16215e+07	9.39098e+06	1.40883e+07
0.98_200.0453		C5 H13 O6 P	200.045	0.98						level5					6.38837e+06	6.16084e+06	6.59204e+06	6.44758e+06	6.05517e+06	6.52363e+06	6.27185e+06	6.20336e+06	6.52987e+06	6.05834e+06	667391	4.35788e+06	449587	9.45069e+06	1.69522e+06	1.02834e+06	3.96674e+06	1.21123e+06	990490	1.51517e+06	5.02169e+06	1.47964e+07
0.982_204.9802		C4 H5 N3 O3 P2	204.98	0.982						level5					6.45024e+06	7.31319e+06	6.76313e+06	6.81468e+06	7.00614e+06	5.25641e+06	7.53121e+06	9.33457e+06	8.63177e+06	7.92385e+06	6.93885e+06	6.98534e+06	6.49487e+06	6.58844e+06	6.2191e+06	7.16441e+06	6.6391e+06	6.84923e+06	5.43491e+06	7.26407e+06	5.01279e+06	5.71646e+06
0.983_176.9853		C3 H5 N3 O2 P2	176.985	0.983						level5					3.37521e+06	3.74404e+06	3.42185e+06	3.41227e+06	3.5229e+06	3.58477e+06	3.89876e+06	4.73859e+06	4.40022e+06	4.39224e+06	3.65205e+06	3.42526e+06	3.435e+06	4.28631e+06	3.15461e+06	3.72989e+06	3.44303e+06	3.52398e+06	2.95927e+06	3.89111e+06	2.85604e+06	2.99486e+06
0.983_204.0217		C6 H10 N2 O2 P2	204.022	0.983						level5					6.66256e+06	6.82804e+06	6.61405e+06	6.31782e+06	6.85066e+06	6.67356e+06	6.71456e+06	7.20577e+06	7.20931e+06	7.3494e+06	5.98923e+06	5.16096e+06	4.94262e+06	5.42759e+06	5.2607e+06	5.13842e+06	5.83174e+06	5.38168e+06	3.9859e+06	5.59964e+06	3.92493e+06	4.84651e+06
0.983_232.975		C5 H5 N3 O4 P2	232.975	0.983						level5					1.73605e+07	1.88777e+07	1.79898e+07	1.84495e+07	1.77898e+07	1.84439e+07	2.02768e+07	2.46609e+07	2.28328e+07	2.32374e+07	1.94624e+07	1.86069e+07	1.76237e+07	2.18865e+07	1.78591e+07	1.95773e+07	1.76582e+07	1.84391e+07	1.48874e+07	1.95701e+07	1.4796e+07	1.5149e+07
0.984_235.9832		C5 H5 N2 O7 P	235.983	0.984						level5					3.17393e+06	3.77886e+06	3.1758e+06	3.44362e+06	3.26209e+06	3.4329e+06	3.89498e+06	4.56484e+06	4.24613e+06	4.22216e+06	3.3804e+06	3.26075e+06	3.18521e+06	3.82429e+06	3.06111e+06	3.56682e+06	3.23021e+06	3.30266e+06	2.63973e+06	3.5914e+06	2.65759e+06	2.84973e+06
1.151_83.0373		C4 H5 N O	83.0373	1.151						level5					4.20393e+07	2.76744e+07	2.91251e+07	3.02462e+07	2.84578e+07	2.83556e+07	2.83256e+07	3.01346e+07	3.02298e+07	3.07402e+07	3.70601e+07	1.79542e+07	2.66633e+07	2.98229e+07	5.59955e+07	3.29185e+07	4.73108e+07	6.32737e+07	3.14508e+07	3.89066e+07	5.62848e+07	2.96255e+07
1.161_228.9675		C7 H3 N O6 S	228.968	1.161						level5					1.23304e+07	1.32701e+07	1.30214e+07	1.27263e+07	1.29661e+07	1.20245e+07	1.21661e+07	1.17013e+07	1.27486e+07	1.26829e+07	1.18847e+07	6.96994e+06	1.13392e+07	1.28247e+07	1.5117e+07	1.29531e+07	1.30503e+07	1.5712e+07	1.36208e+07	1.09518e+07	1.50975e+07	1.23198e+07
1.162_259.9858		C6 H6 N4 O4 P2	259.986	1.162						level5					5.32118e+06	5.59547e+06	5.34006e+06	5.48202e+06	5.49016e+06	5.74427e+06	5.55682e+06	6.97243e+06	6.53039e+06	6.81405e+06	5.1463e+06	3.09415e+06	5.27531e+06	6.52413e+06	6.58018e+06	5.89912e+06	5.3206e+06	7.03357e+06	6.23888e+06	4.7108e+06	7.05476e+06	5.05569e+06
1.625_175.0306		C6 H9 N O3 S	175.031	1.625						level5					3.42468e+06	4.24215e+06	5.58538e+06	4.354e+06	2.96449e+06	4.02651e+06	3.35052e+06	3.08847e+06	3.26943e+06	3.72773e+06	3.99442e+06	3.75165e+06	4.64303e+06	1.37987e+07	9.40192e+06	3.9933e+06	6.00707e+06	3.60086e+06	2.62323e+06	2.01458e+06	2.29811e+06	9.81282e+06
10.068_364.2953		C19 H36 N6 O	364.295	10.068					45.7	level5					1.99154e+06	2.02581e+06	1.79442e+06	1.77737e+06	1.87319e+06	1.45778e+06	1.67468e+06	1.45489e+06	1.7453e+06	1.71798e+06	1.18581e+06	1.55598e+06	1.73088e+06	1.60555e+06	2.48851e+06	2.14757e+06	2.41477e+06	3.36824e+06	2.16953e+06	1.76965e+06	3.02968e+06	2.24643e+06
10.113_377.3296		C24 H43 N O2	377.33	10.113						level5					1.44179e+06	1.33638e+06	1.38712e+06	1.38049e+06	1.34306e+06	1.13438e+06	1.30537e+06	1.22979e+06	1.06674e+06	1.1111e+06	1.08929e+06	1.43096e+06	901678	1.22198e+06	1.93981e+06	1.31625e+06	1.87408e+06	1.6045e+06	1.69296e+06	2.27314e+06	1.7834e+06	1.79965e+06
10.126_366.3111		C19 H38 N6 O	366.311	10.126						level5					1.87611e+06	1.92684e+06	1.5857e+06	1.63e+06	1.70907e+06	1.35233e+06	1.56979e+06	1.70017e+06	1.45778e+06	1.37422e+06	1.34433e+06	1.15297e+06	1.5459e+06	1.2125e+06	1.91897e+06	1.27977e+06	2.61732e+06	3.34447e+06	1.73222e+06	2.3773e+06	2.49228e+06	2.47618e+06
10.143_648.654		C42 H84 N2 O2	648.654	10.143						level5					1.56614e+06	1.48242e+06	1.63843e+06	1.56153e+06	1.25212e+06	1.67234e+06	1.33895e+06	1.47823e+06	1.2717e+06	1.33648e+06	2.01168e+06	1.87915e+06	2.50197e+06	1.15729e+06	1.61696e+06	1.49439e+06	1.22647e+06	1.06188e+06	1.11524e+06	1.03706e+06	1.24583e+06	2.58978e+06
10.154_696.6511		C40 H85 N6 O P	696.651	10.154						level5					4.66791e+06	4.19632e+06	3.9969e+06	4.31359e+06	3.85342e+06	4.50364e+06	4.25846e+06	4.68776e+06	4.22272e+06	4.70301e+06	6.18782e+06	6.30439e+06	6.97568e+06	6.69055e+06	7.15058e+06	8.06682e+06	3.1676e+06	2.95596e+06	4.12782e+06	2.98565e+06	3.32334e+06	3.19588e+06
10.156_348.2341		C18 H36 O4 S	348.234	10.156						level5					1.29259e+06	1.35495e+06	1.3986e+06	1.10714e+06	1.35831e+06	1.16165e+06	1.14128e+06	953045	1.15328e+06	1.05924e+06	1.07491e+06	1.24125e+06	1.09487e+06	1.03341e+06	1.47106e+06	1.04201e+06	1.64273e+06	1.40286e+06	1.29143e+06	1.64145e+06	1.55004e+06	1.30812e+06
10.167_421.3922		C27 H51 N O2	421.392	10.167						level5					105673	89411.2	90357.9	90598.2	91602.8	101273	92804.4	101852	90568.5	95697.5	96799.2	87241.5	101270	100519	102702	101434	85554.3	76761	144952	81502.7	85451.4	2.44955e+06
10.431_491.3984		C30 H53 N O4	491.398	10.431						level5					929412	1.03278e+06	1.03401e+06	1.03858e+06	871430	746039	831506	901683	921352	863415	248972	161429	160149	337226	190509	180469	240665	210398	311440	185246	234601	165630
10.475_447.3844		C25 H54 N O3 P	447.384	10.475						level5					1.30309e+06	1.37063e+06	1.42559e+06	1.28769e+06	1.2186e+06	1.00071e+06	1.05892e+06	1.01477e+06	1.12493e+06	1.13092e+06	1.83872e+06	1.4834e+06	1.41746e+06	1.85569e+06	1.98561e+06	1.31431e+06	2.0313e+06	1.57936e+06	1.51492e+06	1.68098e+06	1.52637e+06	1.64958e+06
10.475_491.4348		C31 H57 N O3	491.435	10.475						level5					3.79518e+06	3.86352e+06	4.07733e+06	3.94358e+06	3.72984e+06	3.38238e+06	3.70497e+06	3.07631e+06	3.80933e+06	3.36633e+06	5.74299e+06	4.66325e+06	4.05394e+06	5.50732e+06	6.24085e+06	3.94156e+06	5.88917e+06	5.09553e+06	4.9328e+06	5.57473e+06	4.51395e+06	5.10579e+06
10.573_546.3962		C29 H59 N2 O3 P S	546.396	10.573						level5					7.42941e+06	7.2376e+06	7.1683e+06	7.00768e+06	6.96302e+06	6.25615e+06	6.91345e+06	7.04583e+06	6.74153e+06	6.67697e+06	9.17952e+06	3.20064e+06	7.01936e+06	5.43279e+06	1.15985e+07	1.01124e+07	7.08052e+06	9.92145e+06	1.00822e+07	9.31966e+06	1.405e+07	6.99798e+06
10.574_530.4019		C29 H59 N2 O2 P S	530.402	10.574						level5					2.02034e+07	2.13133e+07	2.06397e+07	2.04202e+07	1.89867e+07	1.8794e+07	2.01339e+07	1.99095e+07	1.98721e+07	1.95447e+07	2.28192e+07	1.05766e+07	2.17722e+07	1.77734e+07	3.09541e+07	2.67792e+07	1.86382e+07	2.418e+07	2.43125e+07	2.8598e+07	3.27215e+07	1.95017e+07
10.574_563.4228		C30 H61 N O6 S	563.423	10.574						level5					2.07193e+06	2.00303e+06	2.11631e+06	2.07957e+06	1.88055e+06	1.99591e+06	2.06401e+06	2.05337e+06	2.03906e+06	1.96908e+06	2.77838e+06	999408	2.19726e+06	1.6461e+06	3.82743e+06	3.44001e+06	2.16336e+06	3.03562e+06	3.37992e+06	3.25018e+06	4.75694e+06	2.19858e+06
10.576_584.3523		C28 H52 N6 O3 S2	584.352	10.576						level5					1.92223e+06	1.75371e+06	1.68502e+06	1.68523e+06	1.73272e+06	1.40402e+06	1.67102e+06	1.67224e+06	1.65621e+06	1.63088e+06	2.08684e+06	796616	1.58409e+06	1.3617e+06	2.57672e+06	2.16487e+06	1.70818e+06	2.38828e+06	2.14067e+06	1.84259e+06	2.88733e+06	1.58232e+06
10.577_591.4544		C31 H66 N3 O3 P S	591.454	10.577						level5					1.20955e+06	1.16707e+06	1.15375e+06	1.30189e+06	1.22849e+06	1.29836e+06	1.18598e+06	1.23877e+06	1.1368e+06	1.23939e+06	1.56434e+06	534395	1.22624e+06	940408	1.88201e+06	1.63411e+06	1.2856e+06	1.73418e+06	2.00969e+06	1.71544e+06	2.2353e+06	1.17656e+06
10.703_369.2497		C24 H35 N S	369.25	10.703						level5					2.97432e+06	2.97092e+06	2.88132e+06	2.90691e+06	2.63703e+06	2.61806e+06	2.80437e+06	2.53859e+06	2.35109e+06	2.83646e+06	3.10485e+06	3.2678e+06	3.1094e+06	3.02739e+06	3.2731e+06	2.56262e+06	3.87179e+06	2.84783e+06	3.34419e+06	3.61068e+06	3.02138e+06	3.32569e+06
11.088_370.2574		C18 H34 N4 O4	370.257	11.088						level5					4.20744e+06	4.23089e+06	4.06546e+06	3.92448e+06	4.07691e+06	3.71722e+06	3.72114e+06	3.84939e+06	4.09986e+06	3.91963e+06	4.15346e+06	3.67155e+06	4.39824e+06	3.61398e+06	4.27625e+06	3.63485e+06	4.00354e+06	3.91735e+06	3.97302e+06	4.26553e+06	3.52563e+06	3.33796e+06
11.159_183.0664		C5 H14 N O4 P	183.066	11.159						level5					9.931e+06	8.46268e+06	8.68744e+06	6.75944e+06	1.11899e+07	6.80501e+06	9.71177e+06	7.15099e+06	3.24449e+06	1.01278e+07	1.23253e+07	9.59813e+06	1.12558e+07	8.38415e+06	1.02863e+07	1.22684e+07	8.53852e+06	7.56853e+06	9.98334e+06	1.05262e+07	7.71117e+06	9.62339e+06
11.339_784.5815		C37 H81 N6 O9 P	784.582	11.339						level5					7.14963e+06	8.11407e+06	7.65019e+06	6.96055e+06	1.16318e+07	7.55914e+06	7.40597e+06	7.94505e+06	7.97425e+06	8.27445e+06	6.90299e+06	8.52596e+06	9.26655e+06	8.09766e+06	8.93828e+06	7.10062e+06	1.37087e+07	8.37361e+06	8.20967e+06	1.04758e+07	1.18428e+07	1.15614e+07
11.982_633.534		C33 H72 N5 O4 P	633.534	11.982						level5					2.71357e+06	2.83725e+06	2.49862e+06	2.48856e+06	2.61052e+06	2.7612e+06	2.73244e+06	2.73206e+06	2.77666e+06	2.83243e+06	3.7374e+06	3.13081e+06	2.94836e+06	2.68481e+06	2.96742e+06	2.65587e+06	4.1384e+06	2.72309e+06	3.53393e+06	6.28871e+06	2.67954e+06	2.53616e+06
2.02_168.0401		C4 H4 N6 O2	168.04	2.02						level5					2.30898e+06	2.6393e+06	2.29129e+06	2.88941e+06	2.76253e+06	2.59037e+06	2.39774e+06	2.70147e+06	2.26646e+06	2.7508e+06	1.41006e+06	2.24357e+06	1.69095e+06	5.67005e+06	5.62835e+06	2.89944e+06	2.77661e+06	3.10054e+06	1.86399e+06	1.9431e+06	3.92967e+06	3.652e+06
2.023_244.975		C6 H5 N3 O4 P2	244.975	2.023						level5					4.14912e+06	4.30018e+06	4.00276e+06	3.14987e+06	3.13583e+06	3.62933e+06	3.90255e+06	4.01575e+06	3.951e+06	3.86488e+06	2.74739e+06	3.37079e+06	5.65797e+06	4.11601e+06	3.30458e+06	3.56599e+06	4.74875e+06	9.81923e+06	2.73118e+06	2.59748e+06	6.54759e+06	4.84491e+06
2.024_245.1264		C11 H19 N O5	245.126	2.024						level5					6.22988e+06	6.72752e+06	4.21005e+06	7.83849e+06	4.49706e+06	6.27981e+06	4.24546e+06	7.74059e+06	5.3544e+06	6.06215e+06	4.32289e+06	6.44142e+06	3.08293e+06	4.28564e+06	5.97844e+06	7.75466e+06	5.36808e+06	6.44043e+06	3.19616e+06	3.76752e+06	6.41486e+06	4.35066e+06
2.519_477.101		C14 H28 N3 O9 P S2	477.101	2.519						level5					2.53742e+06	2.55096e+06	2.55942e+06	2.73399e+06	2.68478e+06	2.76702e+06	3.10479e+06	2.73637e+06	2.8005e+06	2.78477e+06	2.25903e+06	1.11312e+06	2.43766e+06	3.08959e+06	2.28417e+06	3.42923e+06	2.59291e+06	4.85327e+06	3.95129e+06	2.09777e+06	4.9421e+06	4.81419e+06
2.567_102.0471		C8 H6	102.047	2.567						level5					6.56267e+08	6.94842e+08	6.68853e+08	6.69005e+08	6.66268e+08	6.78259e+08	6.79839e+08	6.93926e+08	6.74176e+08	6.8136e+08	5.79578e+08	6.27331e+08	6.15026e+08	6.79565e+08	7.11078e+08	8.00411e+08	6.86526e+08	8.61138e+08	6.11336e+08	5.76745e+08	6.82859e+08	7.34981e+08
2.577_119.0737		C8 H9 N	119.074	2.577						level5					6.14702e+08	6.52879e+08	6.27485e+08	6.27609e+08	6.25189e+08	6.37531e+08	6.38369e+08	6.51856e+08	6.33233e+08	6.39636e+08	5.44043e+08	5.88962e+08	5.77628e+08	6.37477e+08	6.67272e+08	7.52142e+08	6.44452e+08	8.08006e+08	5.74097e+08	5.41568e+08	6.4101e+08	6.9031e+08
2.58_90.0471		C7 H6	90.0471	2.58						level5					3.01546e+06	2.98579e+06	2.85928e+06	3.03692e+06	3.07694e+06	2.92547e+06	2.95362e+06	3.06077e+06	3.00646e+06	2.86124e+06	2.78422e+06	2.83682e+06	2.74552e+06	3.05164e+06	3.2333e+06	3.51619e+06	3.17976e+06	3.94866e+06	2.61687e+06	2.48698e+06	3.05559e+06	3.00496e+06
2.763_336.1619			336.162	2.763						level5					3.66244e+06	3.65057e+06	3.48031e+06	3.61772e+06	3.59982e+06	3.72347e+06	3.72868e+06	3.67594e+06	3.62076e+06	3.57333e+06	4.95786e+06	5.00382e+06	3.4313e+06	4.55489e+06	4.343e+06	3.87493e+06	2.43173e+06	2.28904e+06	2.60817e+06	3.48357e+06	2.91868e+06	1.66795e+06
2.883_375.0944		C12 H18 N5 O7 P	375.094	2.883						level5					345916	335825	328528	354956	347516	311355	304987	298750	291349	305031	23755.6	282211	11594.3	593146	69936.6	27492.7	135254	60792.1	29655.2	20525	302383	940361
2.959_259.1421		C12 H21 N O5	259.142	2.959						level5					5.35662e+06	4.93813e+06	4.47191e+06	4.89496e+06	4.83612e+06	5.19524e+06	5.50198e+06	5.26645e+06	5.09285e+06	5.35132e+06	2.87276e+06	5.01124e+06	3.05704e+06	4.66812e+06	3.47954e+06	5.34827e+06	6.67849e+06	6.31467e+06	4.28302e+06	5.25609e+06	6.71285e+06	5.27822e+06
3.053_259.1421		C12 H21 N O5	259.142	3.053						level5					3.04465e+06	3.02588e+06	3.11914e+06	1.82221e+06	3.09727e+06	2.74737e+06	2.21416e+06	2.06823e+06	1.83195e+06	2.86167e+06	1.24501e+06	2.11485e+06	1.30693e+06	2.91797e+06	1.64835e+06	2.77161e+06	3.13475e+06	4.10599e+06	1.98073e+06	1.72398e+06	2.96607e+06	2.95861e+06
3.15_262.1609		C13 H26 O3 S	262.161	3.15						level5					2.09359e+06	1.98184e+06	1.9526e+06	2.21934e+06	1.94062e+06	2.05084e+06	1.9895e+06	2.06361e+06	2.05773e+06	1.96276e+06	1.29033e+06	1.97097e+06	1.29423e+06	1.84064e+06	1.3168e+06	1.90745e+06	2.76897e+06	2.27396e+06	1.94751e+06	2.96102e+06	3.21887e+06	2.01857e+06
3.163_259.1421		C12 H21 N O5	259.142	3.163						level5					1.03603e+07	1.04958e+07	1.05912e+07	1.04036e+07	1.01911e+07	1.04797e+07	1.0141e+07	9.69512e+06	9.84948e+06	9.42756e+06	5.98226e+06	9.80728e+06	6.32889e+06	9.33412e+06	7.07087e+06	1.20783e+07	1.28501e+07	1.294e+07	7.95295e+06	9.71784e+06	1.49407e+07	1.0492e+07
3.177_213.1115		C9 H15 N3 O3	213.112	3.177						level5					1.16524e+06	1.25633e+06	1.21256e+06	1.24465e+06	1.17819e+06	1.25928e+06	1.23033e+06	1.11547e+06	1.18508e+06	1.30811e+06	2.03016e+06	2.14067e+06	1.54219e+06	1.665e+06	472734	1.63019e+06	1.17028e+06	844544	1.92722e+06	1.58333e+06	1.17764e+06	1.27113e+06
3.383_187.0273		C10 H5 N O3	187.027	3.383						level5					1.59471e+06	1.53194e+06	1.48159e+06	1.65405e+06	1.43981e+06	1.34825e+06	1.32619e+06	1.41864e+06	1.25811e+06	1.19797e+06	2.26256e+06	2.06211e+06	1.93028e+06	1.43592e+06	2.55887e+06	1.92219e+06	691479	895092	669940	619070	501853	513161
3.447_733.2957		C27 H54 N5 O12 P3	733.296	3.447						level5					1.10536e+06	1.21533e+06	1.11375e+06	1.12481e+06	1.11367e+06	1.11576e+06	1.20455e+06	1.0983e+06	1.13638e+06	1.06306e+06	1.54525e+06	1.58518e+06	1.76231e+06	1.5587e+06	1.30478e+06	1.35068e+06	1.09122e+06	1.35271e+06	648879	1.12822e+06	927269	776546
3.492_260.1196		C11 H20 N2 O3 S	260.12	3.492						level5					264070	268316	258700	255788	264201	254569	272989	265769	242244	231921	149415	183772	214335	286846	119259	242173	180816	181456	341048	143628	261329	3.41431e+06
3.697_259.0515		C10 H13 N O5 S	259.051	3.697						level5					840895	818204	812651	807947	815824	875187	828699	742360	765297	790502	471197	764217	865294	2.27133e+06	992557	837153	672915	631986	462251	325989	534237	1.13403e+06
3.722_170.9992		C6 H5 N O3 S	170.999	3.722						level5					8.73151e+06	8.80278e+06	9.1236e+06	9.145e+06	8.69381e+06	8.99043e+06	9.22697e+06	8.75558e+06	9.07979e+06	8.89267e+06	8.10925e+06	7.86215e+06	8.5881e+06	1.1946e+07	9.03309e+06	9.06663e+06	9.8683e+06	9.45642e+06	8.76442e+06	9.88717e+06	8.32655e+06	5.40384e+06
4.076_227.1272		C10 H17 N3 O3	227.127	4.076						level5					1.89677e+06	1.8998e+06	2.01819e+06	1.78437e+06	1.93454e+06	1.81926e+06	1.89464e+06	1.96161e+06	1.90465e+06	1.93398e+06	2.85493e+06	2.8303e+06	2.10995e+06	2.35101e+06	627742	2.43866e+06	2.17934e+06	1.26647e+06	3.36262e+06	2.52484e+06	1.5602e+06	1.58664e+06
4.166_274.1352		C12 H22 N2 O3 S	274.135	4.166						level5					1.05352e+06	1.00412e+06	947322	964819	1.01584e+06	969018	1.04904e+06	1.05442e+06	875206	963146	220398	231113	697067	1.18588e+06	326722	415494	465720	454232	1.48612e+06	295335	1.1914e+06	2.32779e+07
4.223_170.1421		C9 H18 N2 O	170.142	4.223						level5					494608	514359	482563	521786	533594	562225	633871	525038	521674	482936	202657	335639	352411	329782	138165	282012	216580	156999	573794	207452	344837	4.61119e+06
4.246_197.1418		C11 H19 N O2	197.142	4.246						level5					387665	373910	380981	393732	390803	376731	388644	337959	395151	360503	100390	60146.6	221182	296552	65957.9	128039	93736.3	112511	742003	107084	225347	5.71774e+06
4.632_232.1789		C11 H24 N2 O3	232.179	4.632						level5					310055	286451	281254	285821	296030	282962	248754	286030	287503	253654	129564	117171	186763	169609	119446	131951	143740	187135	236425	140300	212339	2.39371e+06
4.826_261.0671		C10 H15 N O5 S	261.067	4.826						level5					3.85678e+06	3.48013e+06	4.55518e+06	4.33137e+06	4.44378e+06	3.39094e+06	4.36688e+06	3.3457e+06	4.2078e+06	3.75869e+06	1.95331e+06	3.12687e+06	1.11257e+06	7.77252e+06	4.52769e+06	5.02698e+06	5.74278e+06	2.41328e+06	5.93482e+06	3.45516e+06	2.1542e+06	1.41838e+06
4.838_288.1507		C13 H24 N2 O3 S	288.151	4.838						level5					250661	225200	236989	248730	226325	225854	197491	202388	214425	176523	56445.6	38964.2	146825	234120	56545	70595.5	101507	66211.2	377235	58438.1	225135	5.13388e+06
4.974_217.0209			217.021	4.974						level5					1.78454e+06	1.85042e+06	1.79419e+06	2.01126e+06	1.82436e+06	1.87639e+06	1.80857e+06	2.03401e+06	2.0525e+06	2.12469e+06	1.62648e+06	1.67263e+06	1.07962e+06	565761	602276	1.97984e+06	766421	2.02228e+06	2.15294e+06	2.70148e+06	1.67881e+06	1.03885e+06
4.974_87.0144		C3 H5 N S	87.0144	4.974						level5					1.12531e+06	1.14586e+06	1.19276e+06	1.09832e+06	1.12885e+06	1.32005e+06	1.12442e+06	1.18194e+06	1.24954e+06	1.09065e+06	807006	953926	741671	299203	412675	1.22896e+06	473179	1.17968e+06	1.41386e+06	1.5732e+06	984289	574525
5.42_230.1996		C12 H26 N2 O2	230.2	5.42						level5					469692	505796	519032	564096	503853	515163	481662	523737	533190	527084	160806	147861	288499	331648	150701	169777	216738	164703	565253	169788	331893	3.60818e+06
5.42_239.1499			239.15	5.42						level5					311546	371002	334833	348323	369429	417985	378960	368806	412724	374208	117398	112283	217932	267908	115225	159481	169884	159891	422731	117496	284087	3.5636e+06
5.422_247.1243		C11 H21 N O3 S	247.124	5.422						level5					603514	702623	627608	700736	589953	651902	676663	683560	626435	589827	635887	403700	491503	415227	922471	693494	172812	494301	229411	118778	306114	689118
5.454_217.2044		C12 H27 N O2	217.204	5.454						level5					2.15232e+06	2.13414e+06	2.06602e+06	2.16587e+06	2.05225e+06	2.08612e+06	2.01471e+06	2.05977e+06	2.26368e+06	2.25734e+06	1.55612e+06	1.69302e+06	2.57753e+06	2.3087e+06	1.78872e+06	1.9357e+06	1.9109e+06	2.18439e+06	2.83743e+06	2.03479e+06	2.05565e+06	2.6063e+06
5.458_203.0983		C9 H17 N O2 S	203.098	5.458						level5					221046	221367	226591	200325	203592	205289	193336	185695	168392	197902	100911	65386	157383	301967	239796	206337	233274	323472	475994	189604	403665	2.54968e+06
5.461_194.0922		C7 H10 N6 O	194.092	5.461						level5					921562	892341	834584	847550	970927	1.01925e+06	1.08449e+06	1.06831e+06	1.08997e+06	939372	302794	515187	339603	725276	637689	491228	1.67043e+06	1.79777e+06	800269	2.176e+06	2.78794e+06	1.25608e+06
5.594_433.1884		C18 H31 N3 O7 S	433.188	5.594						level5					1.19122e+06	1.13549e+06	1.19156e+06	1.11996e+06	1.21769e+06	1.15413e+06	1.24928e+06	1.17631e+06	1.21089e+06	1.1803e+06	1.70158e+06	1.50459e+06	1.21189e+06	765919	2.09168e+06	1.34261e+06	228217	687960	222287	219237	231138	267608
5.629_197.1418		C11 H19 N O2	197.142	5.629						level5					545627	572682	559227	560118	568866	563302	658007	684146	625580	644309	309800	338301	438816	719531	314664	365008	343204	392239	1.00495e+06	324762	482789	3.32552e+06
5.707_296.21		C16 H28 N2 O3	296.21	5.707						level5					83255.6	47629.6	40610	50717.5	52111.2	51950	57091.4	48181.8	54251.9	53055.1	6997.71	14614.9	7089.44	6932.17	6815.5	6623.25	7065.33	7042.82	26436.5	7210.08	7105.11	1.58552e+06
5.747_249.14		C11 H23 N O3 S	249.14	5.747						level5					634737	702936	694392	697023	684609	716630	694864	662747	601782	666580	970644	696354	823215	321068	1.99988e+06	1.17725e+06	212338	377741	185451	152162	199717	110086
5.987_260.21		C13 H28 N2 O3	260.21	5.987						level5					113309	122068	107319	120999	26293.2	99805.7	109093	105563	114563	92191.6	44486.6	35108.8	66132.8	59608.1	36467.8	48692	52838.7	45508.7	104086	57010.3	71972	1.5263e+06
5.988_197.1419		C11 H19 N O2	197.142	5.988						level5					1.83828e+06	1.86169e+06	1.85032e+06	1.83728e+06	1.92222e+06	1.79484e+06	1.94223e+06	1.95399e+06	2.04124e+06	1.92018e+06	705182	664575	1.02515e+06	1.11498e+06	529083	812488	772861	837566	2.15032e+06	947690	1.33476e+06	2.27377e+07
6.037_316.182		C15 H28 N2 O3 S	316.182	6.037						level5					630003	653922	646116	606212	615009	569690	576841	550308	507838	513344	133302	122834	363550	591021	218741	430787	329483	448303	1.08417e+06	169466	645846	1.46559e+07
6.057_213.173		C12 H23 N O2	213.173	6.057						level5					632929	619341	552376	590282	602147	518575	604684	573724	591093	571599	343509	289423	445405	468268	309762	330042	348769	370392	632703	355348	479396	3.15929e+06
6.057_253.1654			253.165	6.057						level5					1.13578e+06	1.19835e+06	1.20517e+06	1.23969e+06	1.23056e+06	1.30931e+06	1.39225e+06	1.45425e+06	1.44075e+06	1.46251e+06	605364	628431	861920	1.14679e+06	602514	813183	735401	759309	1.61371e+06	744749	1.11174e+06	9.54385e+06
6.058_221.1394			221.139	6.058						level5					2.54922e+06	2.69114e+06	2.63015e+06	2.62952e+06	2.59706e+06	2.84654e+06	2.78621e+06	3.10696e+06	3.09293e+06	3.04448e+06	1.62381e+06	1.17992e+06	1.92172e+06	2.22437e+06	1.28416e+06	1.35915e+06	1.74778e+06	1.56116e+06	3.23796e+06	1.66584e+06	2.11498e+06	1.58141e+07
6.059_244.2152		C13 H28 N2 O2	244.215	6.059						level5					1.48882e+06	1.58843e+06	1.57699e+06	1.53467e+06	1.56019e+06	1.36703e+06	1.38278e+06	1.41221e+06	1.50918e+06	1.54119e+06	911199	651127	1.08482e+06	1.10636e+06	813593	735985	887479	815082	1.68658e+06	924794	1.24311e+06	6.99766e+06
6.071_314.1266		C17 H18 N2 O4	314.127	6.071						level5					1.13879e+06	1.1241e+06	1.06287e+06	1.16192e+06	1.05648e+06	1.23451e+06	1.16689e+06	1.15097e+06	1.19021e+06	1.10137e+06	919857	1.11823e+06	1.09867e+06	917760	982664	1.08971e+06	698797	1.5215e+06	1.70507e+06	1.38174e+06	1.18698e+06	847368
6.13_246.2308		C13 H30 N2 O2	246.231	6.13						level5					134818	137655	137349	129893	150942	120397	124081	128299	121098	121604	64207.5	60072.1	93329	71698.5	31616.4	48112.6	44841	33989.4	201253	55467.5	93329.3	1.51655e+06
6.176_355.2835		C19 H37 N3 O3	355.284	6.176						level5					54721.4	56975.7	56178.9	61510.8	46430.4	52142.6	45951.8	50715.4	50043.6	39577.9	8079.33	18014.9	8132.57	8818.75	7780.74	7748.2	8247.4	8133.11	14477.7	8432.08	8216.78	1.5676e+06
6.223_314.1266		C17 H18 N2 O4	314.127	6.223						level5					2.03308e+06	1.85856e+06	2.16925e+06	1.76907e+06	1.80912e+06	1.87849e+06	1.86566e+06	2.24936e+06	2.05855e+06	1.79233e+06	1.61496e+06	1.97532e+06	1.80743e+06	2.07122e+06	1.81223e+06	2.21034e+06	1.39137e+06	2.3404e+06	2.72398e+06	1.98971e+06	2.03165e+06	1.43456e+06
6.288_213.1731		C12 H23 N O2	213.173	6.288						level5					2.08722e+06	1.80553e+06	1.94678e+06	2.0153e+06	1.93991e+06	2.01952e+06	1.81526e+06	2.14459e+06	1.92498e+06	2.27663e+06	2.32111e+06	2.50019e+06	2.64148e+06	1.21839e+06	895996	1.2849e+06	1.00662e+06	1.57806e+06	1.29302e+06	1.54647e+06	1.69259e+06	5.16879e+06
6.319_217.1139		C10 H19 N O2 S	217.114	6.319						level5					84569.5	89014.9	80725.5	75730	66444.3	70431.7	62016.8	78291.6	75541.9	59961.5	35319.9	16936.5	54694.9	88258.9	59027.9	58530.2	90966.8	68018.9	211468	48559.1	126590	1.46373e+06
6.319_441.2187		C22 H35 N O6 S	441.219	6.319						level5					971743	977210	968406	940657	971491	959029	941919	1.0034e+06	917872	985078	1.41709e+06	1.5632e+06	1.39336e+06	1.31637e+06	1.3986e+06	1.59849e+06	1.48162e+06	1.90951e+06	1.1972e+06	1.30572e+06	1.2401e+06	1.5062e+06
6.531_324.2412		C18 H32 N2 O3	324.241	6.531						level5					2.77182e+06	2.84761e+06	2.54549e+06	2.90876e+06	2.75067e+06	2.6892e+06	2.63223e+06	2.75752e+06	2.59554e+06	2.80876e+06	313314	681887	585768	366683	298468	418248	387673	546861	1.39871e+06	247783	415338	5.78194e+07
6.531_369.2991		C20 H39 N3 O3	369.299	6.531						level5					354750	345079	386202	420106	340375	359835	320255	304218	331777	323284	37173.1	83601.6	68174.5	49983.2	23568.2	50868.4	37244.9	79890.4	155295	37313.4	42111.6	7.08237e+06
6.532_330.2493			330.249	6.532						level5					33102.7	23913.7	42656.1	32623.3	43633.1	42386	35839.7	42130.3	37133.3	47468.4	8564.04	22878.3	9088.47	8105.82	8580.13	8283.44	8793.9	11540	14512.3	9028.07	8489.74	1.73852e+06
6.535_274.2257		C14 H30 N2 O3	274.226	6.535						level5					160816	153204	146755	172776	148092	154758	160425	129048	113807	135428	59037.4	55384.7	80193	79566.1	56999.1	82834.7	68036	69800.3	161744	105784	95101.6	1.86229e+06
6.606_258.2308		C14 H30 N2 O2	258.231	6.606						level5					1.94366e+06	2.03926e+06	1.85112e+06	1.9632e+06	1.91403e+06	1.90323e+06	1.82356e+06	1.85647e+06	1.81322e+06	1.83136e+06	1.06059e+06	834307	1.2181e+06	1.26866e+06	878652	1.16682e+06	1.34347e+06	1.20241e+06	2.09035e+06	966100	1.39395e+06	8.71944e+06
6.61_213.1731		C12 H23 N O2	213.173	6.61						level5					1.88543e+07	2.00354e+07	1.95908e+07	2.01279e+07	1.89977e+07	1.91342e+07	2.0738e+07	2.07866e+07	2.13766e+07	2.05273e+07	9.8985e+06	9.84261e+06	1.2621e+07	1.37838e+07	8.99632e+06	1.30249e+07	1.26269e+07	1.32019e+07	2.33569e+07	1.02275e+07	1.50227e+07	1.22332e+08
6.61_267.1811		C9 H26 N5 O2 P	267.181	6.61						level5					1.71693e+06	1.82873e+06	1.77062e+06	1.78594e+06	1.81139e+06	1.97961e+06	2.02904e+06	2.011e+06	2.05473e+06	2.01789e+06	788225	860788	1.1201e+06	1.39956e+06	811234	1.36174e+06	1.11984e+06	1.30295e+06	2.31948e+06	932450	1.35766e+06	1.31619e+07
6.611_235.155			235.155	6.611						level5					3.51461e+06	3.51817e+06	3.6384e+06	3.56558e+06	3.35491e+06	3.52794e+06	3.59506e+06	4.0689e+06	4.0416e+06	4.00996e+06	1.84523e+06	1.63095e+06	2.28999e+06	2.55953e+06	1.63734e+06	2.5307e+06	2.25005e+06	2.22942e+06	4.41636e+06	1.87139e+06	2.89181e+06	1.95907e+07
6.651_343.2048		C21 H30 N O P	343.205	6.651						level5					688564	735877	713551	762437	800361	674321	764161	658671	668437	617813	37225.8	50703.2	24816.6	53159.1	4.06803e+06	1.85434e+06	368298	507492	1.18992e+06	1.38854e+06	1.04644e+07	109381
6.68_226.2047		C13 H26 N2 O	226.205	6.68						level5					384359	390059	340652	403191	386683	375668	392009	424693	399845	381123	206299	660518	171154	339205	197151	412282	167729	284200	364813	199584	202711	374221
6.805_225.173		C13 H23 N O2	225.173	6.805						level5					783086	687154	611838	724302	761341	620974	683416	705145	739770	757355	450881	284848	594136	596440	468598	327677	498938	421052	946416	485816	628720	4.23474e+06
6.856_357.2204		C24 H27 N3	357.22	6.856						level5					2.56201e+06	2.44169e+06	2.55744e+06	2.65485e+06	2.3466e+06	2.58946e+06	2.73863e+06	2.40325e+06	2.28077e+06	2.25844e+06	160420	305097	226451	339595	1.46588e+07	7.30779e+06	1.52428e+06	1.50055e+06	4.19603e+06	5.04615e+06	3.8977e+07	581574
6.874_314.1266		C17 H18 N2 O4	314.127	6.874						level5					1.99994e+06	2.10316e+06	2.06562e+06	1.94954e+06	2.27354e+06	2.02429e+06	1.98502e+06	1.89767e+06	1.91042e+06	1.85982e+06	2.17037e+06	1.60553e+06	2.68498e+06	2.26641e+06	2.28749e+06	2.49168e+06	2.08932e+06	3.26944e+06	3.31497e+06	2.6475e+06	3.34283e+06	1.76456e+06
6.947_314.1266		C17 H18 N2 O4	314.127	6.947						level5					3.61669e+06	3.4274e+06	3.35539e+06	3.4202e+06	3.46042e+06	3.44216e+06	3.3537e+06	3.56986e+06	3.33242e+06	3.28934e+06	3.81472e+06	3.72899e+06	4.60336e+06	3.80955e+06	3.77366e+06	4.32711e+06	3.64775e+06	6.16229e+06	6.33821e+06	4.93936e+06	5.69423e+06	3.20311e+06
7.019_371.2361		C23 H34 N O P	371.236	7.019						level5					2.93815e+06	2.90954e+06	3.21115e+06	2.80002e+06	2.59646e+06	2.87108e+06	2.91487e+06	2.70671e+06	2.45549e+06	2.39657e+06	268044	314294	158055	337320	1.79064e+07	9.58152e+06	1.63947e+06	1.17539e+06	5.13349e+06	5.75487e+06	4.5946e+07	820555
7.02_231.1294		C11 H21 N O2 S	231.129	7.02						level5					200384	222164	174197	171556	206286	194807	195964	180023	172687	177158	73968.5	42179.4	126836	253334	136902	168106	159097	206350	543998	111298	374300	3.82526e+06
7.166_273.1771		C14 H27 N O2 S	273.177	7.166						level5					847853	929582	829691	919931	850929	879296	916152	848903	830586	893996	217947	177664	254226	218630	497070	547733	1.07272e+06	704271	1.29124e+06	1.59588e+06	1.81726e+06	1.0852e+06
7.244_790.3762		C28 H64 N4 O17 P2	790.376	7.244						level5					1.98657e+06	1.96702e+06	1.72443e+06	2.00805e+06	2.0624e+06	1.97817e+06	1.98943e+06	2.17933e+06	2.26202e+06	1.95522e+06	2.02971e+06	2.00494e+06	2.23507e+06	1.55466e+06	2.0069e+06	1.95185e+06	1.89187e+06	1.84217e+06	2.54727e+06	2.29096e+06	1.86058e+06	2.81411e+06
7.245_413.1325			413.132	7.245						level5					669041	573104	663617	786269	596107	616009	574765	639996	568329	542332	596003	586550	662220	312710	622661	504483	576901	566056	672772	542609	443291	883614
7.247_221.0467		C8 H16 N P S2	221.047	7.247						level5					1.87075e+06	1.60472e+06	2.33017e+06	1.65082e+06	1.753e+06	1.48703e+06	1.60142e+06	1.88753e+06	1.73673e+06	1.78161e+06	2.16669e+06	1.39896e+06	2.23038e+06	1.1179e+06	1.44967e+06	1.90083e+06	1.67949e+06	1.53819e+06	1.74511e+06	1.71783e+06	1.60101e+06	1.93445e+06
7.247_471.1113		C21 H22 N5 O4 P S	471.111	7.247						level5					2.55622e+06	2.32768e+06	2.34312e+06	2.4016e+06	2.57574e+06	2.39884e+06	2.32082e+06	2.60731e+06	2.5042e+06	2.35867e+06	2.44784e+06	2.07519e+06	2.39794e+06	1.79099e+06	2.21258e+06	1.87677e+06	2.18894e+06	2.17169e+06	2.5018e+06	2.39502e+06	2.22216e+06	2.76765e+06
7.247_488.0989		C24 H25 Cl N2 O3 S2	488.099	7.247						level5					5.72724e+06	4.17437e+06	5.34768e+06	5.58394e+06	5.46056e+06	4.05373e+06	5.54766e+06	4.1252e+06	5.06309e+06	3.79801e+06	5.56593e+06	3.71345e+06	5.47175e+06	3.89329e+06	5.09589e+06	3.49614e+06	5.38911e+06	5.00542e+06	5.4568e+06	5.61564e+06	4.3212e+06	4.89925e+06
7.248_789.373		C42 H58 N5 O4 P3	789.373	7.248						level5					5.41996e+06	5.38237e+06	4.66929e+06	5.5131e+06	5.44391e+06	5.85566e+06	5.51391e+06	5.74502e+06	5.90505e+06	5.45753e+06	5.44513e+06	5.29603e+06	5.80959e+06	3.92506e+06	5.65543e+06	5.19057e+06	5.48259e+06	5.31444e+06	6.76127e+06	5.75069e+06	4.89581e+06	7.77128e+06
7.248_794.3285		C49 H53 N2 O2 P3	794.328	7.248						level5					2.45327e+06	2.2551e+06	2.09153e+06	2.14837e+06	2.28407e+06	2.1858e+06	2.39602e+06	2.09595e+06	2.20967e+06	2.07333e+06	2.24254e+06	2.25926e+06	2.23782e+06	1.54574e+06	2.31913e+06	2.00532e+06	2.18897e+06	2.14803e+06	2.68448e+06	2.56734e+06	2.01462e+06	3.16605e+06
7.249_431.231		C24 H33 N O6	431.231	7.249						level5					1.43625e+08	1.47306e+08	1.39144e+08	1.42405e+08	1.48253e+08	1.38146e+08	1.24147e+08	1.35039e+08	1.32128e+08	1.41172e+08	1.46034e+08	1.18287e+08	1.39617e+08	1.132e+08	1.33286e+08	1.20271e+08	1.45463e+08	1.28451e+08	1.37815e+08	1.43627e+08	1.26629e+08	1.40661e+08
7.25_322.0353		C8 H20 Cl N2 O3 P S2	322.035	7.25						level5					1.35214e+06	1.21863e+06	1.27334e+06	1.36082e+06	1.36966e+06	1.40036e+06	1.29842e+06	1.34934e+06	1.29808e+06	1.35837e+06	1.35355e+06	1.30336e+06	1.47306e+06	1.0725e+06	1.14809e+06	1.24848e+06	1.28441e+06	1.24708e+06	1.4724e+06	1.30281e+06	1.34163e+06	1.72459e+06
7.28_479.2713		C20 H42 N5 O4 P S	479.271	7.28						level5					1.57607e+06	1.80911e+06	2.04621e+06	1.7701e+06	1.58363e+06	2.16952e+06	2.66698e+06	2.86559e+06	2.97511e+06	3.26503e+06	647199	1.15216e+06	1.06891e+06	4.84767e+06	9.85569e+06	871901	2.45788e+06	1.43869e+06	1.49894e+06	965071	1.60847e+06	927139
7.284_369.2518		C14 H36 N5 O4 P	369.252	7.284					46.4	level5					3.37939e+06	3.12358e+06	2.75404e+06	2.78529e+06	2.61825e+06	2.97184e+06	2.86594e+06	3.4206e+06	3.15878e+06	2.76178e+06	4.35982e+06	3.81915e+06	4.98724e+06	4.62817e+06	3.43737e+06	4.29935e+06	4.58654e+06	6.5918e+06	4.10327e+06	4.08774e+06	4.3149e+06	5.7237e+06
7.284_374.2073		C18 H26 N6 O3	374.207	7.284						level5					3.07217e+06	2.92442e+06	3.14788e+06	3.42435e+06	3.32665e+06	3.27204e+06	3.31943e+06	3.67326e+06	3.07372e+06	3.01913e+06	4.91107e+06	4.91612e+06	5.27565e+06	5.55675e+06	4.37117e+06	6.00643e+06	5.34571e+06	7.49366e+06	5.07424e+06	5.43002e+06	4.7691e+06	6.37624e+06
7.294_397.331		C22 H43 N3 O3	397.331	7.294						level5					28252.6	35382.6	67942.1	63786.5	51733.2	40771.8	51816	34184.5	36416.3	43707.2	27603.7	22042.1	25509.1	26620	28607.2	26746.2	28128.4	26479.1	29348.7	27486.4	27378.4	1.62993e+06
7.328_347.2675		C18 H37 N O5	347.267	7.328						level5					950855	897956	817896	953970	860147	849993	861066	899630	879190	858152	964612	1.43086e+06	991094	1.00483e+06	1.57949e+06	1.16855e+06	637925	800797	448898	442240	968455	630269
7.384_371.2673		C20 H37 N O5	371.267	7.384					60.3	level5					797228	845139	817823	785039	848137	821217	752899	803764	780450	808086	1.02885e+06	1.16965e+06	1.09519e+06	1.10335e+06	956395	1.54062e+06	1.12629e+06	1.66665e+06	950511	1.03639e+06	1.03292e+06	1.07741e+06
7.391_399.2988		C23 H37 N5 O	399.299	7.391						level5					591641	535648	570756	596773	598058	587824	563621	513424	517641	570377	585838	678204	551223	976482	811241	857027	707579	1.57431e+06	834012	585134	894217	786478
7.392_376.2229		C16 H33 N4 O4 P	376.223	7.392					88.4	level5					2.83297e+06	2.81583e+06	2.64941e+06	3.31599e+06	3.00813e+06	2.89731e+06	2.97417e+06	2.88741e+06	3.0846e+06	2.70223e+06	3.174e+06	3.7632e+06	2.85658e+06	4.29394e+06	3.72839e+06	4.4168e+06	3.62702e+06	8.22357e+06	4.55005e+06	3.25265e+06	4.60229e+06	5.2762e+06
7.442_615.1699		C37 H31 N O4 P2	615.17	7.442						level5					7.1701e+06	7.16627e+06	6.76081e+06	7.25661e+06	7.39367e+06	6.89131e+06	6.54509e+06	6.40656e+06	6.20936e+06	6.38158e+06	1.14018e+07	3.94361e+06	1.0903e+07	2.76843e+06	6.60739e+06	4.80225e+06	4.43836e+06	9.49014e+06	2.01308e+07	1.4014e+07	1.84241e+07	2.52115e+06
7.442_893.2565		C50 H46 N3 O7 P3	893.256	7.442						level5					1.84603e+06	1.6884e+06	1.71622e+06	1.87748e+06	1.83064e+06	1.72081e+06	1.72844e+06	1.69056e+06	1.62051e+06	1.72611e+06	2.88439e+06	1.01996e+06	2.53982e+06	717585	1.58785e+06	1.30003e+06	1.20211e+06	2.29347e+06	4.25857e+06	3.20932e+06	3.88685e+06	695400
7.462_275.1921		C14 H29 N O2 S	275.192	7.462						level5					462427	409908	412377	441781	444516	430119	443213	440672	436635	484934	192236	81990	138854	105071	238677	224231	565524	474026	975343	961775	986003	803830
7.486_361.3194		C21 H39 N5	361.319	7.486						level5					2.4129e+06	2.33853e+06	2.33031e+06	2.46203e+06	2.44036e+06	2.47649e+06	2.57973e+06	2.46028e+06	2.30797e+06	2.22897e+06	3.03974e+06	3.57603e+06	4.02527e+06	2.33202e+06	1.70317e+06	2.04468e+06	1.82839e+06	2.3273e+06	3.24503e+06	2.53111e+06	2.35818e+06	6.35513e+06
7.495_299.1919		C16 H29 N O2 S	299.192	7.495						level5					522973	607226	580783	534919	567054	539686	673133	561034	492011	624156	174598	57126	147852	99116.1	286685	281733	887790	1.01496e+06	1.64384e+06	1.32637e+06	1.21931e+06	1.3009e+06
7.525_366.2884		C21 H38 N2 O3	366.288	7.525						level5					1.31739e+06	1.25991e+06	1.31243e+06	1.44997e+06	1.44791e+06	1.26342e+06	1.38449e+06	1.4327e+06	1.39254e+06	1.37105e+06	132419	161111	186592	167265	141592	183737	194690	168189	700367	201359	295118	3.85067e+07
7.578_253.2044		C15 H27 N O2	253.204	7.578						level5					2.10531e+06	2.0874e+06	2.31212e+06	2.28592e+06	2.26933e+06	1.99107e+06	2.11373e+06	2.51787e+06	2.62359e+06	2.47432e+06	884304	624741	1.53494e+06	2.04206e+06	906169	1.5349e+06	1.04926e+06	1.0545e+06	4.00658e+06	970823	1.81483e+06	1.92578e+07
7.579_307.2124		C12 H30 N5 O2 P	307.212	7.579						level5					338504	274201	275676	253050	274078	309394	293311	304616	370336	328647	39878.7	63020.8	174820	228650	53570.2	76845.7	78914.1	42017.6	409540	57018.9	280126	2.79261e+06
7.586_469.2525		C33 H31 N3	469.252	7.586						level5					351351	453581	340642	383818	359961	389718	348133	370583	303255	341745	27310.8	29105.5	23983.2	19429.6	2.4952e+06	939514	255289	291132	544289	1.14598e+06	7.05626e+06	81509
7.618_366.2884		C21 H38 N2 O3	366.288	7.618						level5					1.47491e+06	1.45046e+06	1.63917e+06	1.59677e+06	1.37568e+06	1.43051e+06	1.25355e+06	1.19078e+06	1.05621e+06	1.34166e+06	47507.1	58411.5	120893	49105	35235.8	71735.5	74264.5	66225.8	713115	36800	97020	3.82629e+07
7.618_411.3464		C23 H45 N3 O3	411.346	7.618						level5					83633.1	86255.1	94355	122018	74470.7	72512.3	78414.5	85816.6	81042.2	107344	17382.5	14431.7	16520.4	16117.5	16423.9	16099.1	18144.9	16305.3	25153.1	17577.6	16715.8	2.91667e+06
7.64_292.2016		C14 H24 N6 O	292.202	7.64					39.9	level5					845955	832919	810592	849347	740871	744128	753001	769245	836115	787533	993943	1.2507e+06	1.18225e+06	1.8044e+06	1.00253e+06	1.97918e+06	426257	509981	277066	338942	377502	384782
7.69_356.1966		C16 H29 N4 O3 P	356.197	7.69					73	level5					2.56423e+06	2.40101e+06	3.1137e+06	3.65176e+06	2.83553e+06	3.28156e+06	3.08672e+06	2.49613e+06	2.48281e+06	2.49215e+06	2.90098e+06	3.69267e+06	3.17537e+06	3.08835e+06	2.32078e+06	2.53225e+06	2.43126e+06	1.89512e+06	4.47553e+06	4.84297e+06	3.80511e+06	3.44939e+06
7.774_234.0619		C5 H11 N6 O3 P	234.062	7.774						level5					3.5072e+06	3.68074e+06	3.60135e+06	3.50456e+06	3.43021e+06	3.2101e+06	3.99104e+06	3.36938e+06	3.36278e+06	3.71453e+06	3.18953e+06	5.57084e+06	7.39727e+06	5.77079e+06	5.02688e+06	6.40879e+06	6.63883e+06	6.3375e+06	6.93478e+06	6.88185e+06	6.94212e+06	6.38044e+06
7.774_244.0674			244.067	7.774						level5					1.48202e+06	1.66091e+06	1.53738e+06	1.71575e+06	1.81697e+06	1.7885e+06	1.82759e+06	1.66868e+06	1.60932e+06	1.57533e+06	1.61814e+06	2.98847e+06	3.6708e+06	3.2513e+06	2.49513e+06	3.58626e+06	3.02385e+06	3.40865e+06	3.39866e+06	3.55147e+06	2.99985e+06	3.36716e+06
7.774_433.1779		C13 H32 N5 O7 P S	433.178	7.774						level5					2.47092e+06	2.28104e+06	2.53165e+06	2.42766e+06	2.26601e+06	2.40184e+06	2.45616e+06	2.37933e+06	2.37283e+06	2.21359e+06	2.14986e+06	7.80594e+06	9.42665e+06	5.66934e+06	4.79631e+06	8.90434e+06	6.88687e+06	9.63252e+06	8.41742e+06	7.18709e+06	9.58581e+06	8.40955e+06
7.774_498.1574		C16 H32 N6 O6 P2 S	498.157	7.774						level5					2.51918e+06	2.40844e+06	2.16464e+06	2.48692e+06	2.56442e+06	2.14768e+06	2.43596e+06	2.33781e+06	2.39246e+06	2.35886e+06	2.08213e+06	4.36162e+06	4.74437e+06	3.59083e+06	3.31589e+06	4.52101e+06	4.32785e+06	5.14246e+06	5.06139e+06	4.8983e+06	5.35341e+06	4.63046e+06
7.774_499.1426		C28 H27 N3 P2 S	499.143	7.774						level5					2.11906e+06	2.2804e+06	2.05601e+06	2.11417e+06	2.02991e+06	2.00834e+06	1.94726e+06	2.46137e+06	2.29984e+06	2.19744e+06	1.82061e+06	3.8698e+06	4.58464e+06	3.74844e+06	3.02401e+06	4.56464e+06	3.55194e+06	4.51948e+06	4.02128e+06	4.17449e+06	4.95604e+06	4.20097e+06
7.774_514.1297		C27 H22 N4 O5 S	514.13	7.774						level5					8.27731e+06	6.77986e+06	6.69088e+06	6.61378e+06	8.46203e+06	8.17493e+06	8.09136e+06	6.89137e+06	6.7411e+06	8.31786e+06	7.71302e+06	1.17976e+07	1.71248e+07	1.04357e+07	1.20351e+07	1.34428e+07	1.50184e+07	1.35553e+07	1.62634e+07	1.24508e+07	1.48474e+07	1.21738e+07
7.774_516.1301		C26 H29 Cl N2 O3 S2	516.13	7.774						level5					4.61758e+06	5.975e+06	5.89697e+06	6.12573e+06	4.73798e+06	6.36324e+06	4.66541e+06	7.28271e+06	6.1872e+06	4.73445e+06	3.9661e+06	1.12086e+07	9.59391e+06	9.4224e+06	6.97449e+06	1.21623e+07	8.44811e+06	1.36285e+07	9.94133e+06	1.27405e+07	1.35417e+07	1.20785e+07
7.774_845.4347		C48 H63 N O12	845.435	7.774						level5					8.55827e+06	8.01918e+06	8.08793e+06	8.35026e+06	8.1274e+06	9.15112e+06	8.40125e+06	9.11443e+06	8.83568e+06	7.90161e+06	6.93332e+06	2.4741e+07	2.95349e+07	1.75042e+07	1.54075e+07	2.81778e+07	2.17271e+07	2.86034e+07	2.5799e+07	2.49855e+07	3.07212e+07	2.5676e+07
7.774_850.3902		C50 H58 O12	850.39	7.774						level5					5.0135e+06	4.90972e+06	5.0721e+06	5.23846e+06	4.98572e+06	5.46622e+06	4.82212e+06	5.30312e+06	5.07588e+06	4.99538e+06	4.57222e+06	1.28505e+07	1.62217e+07	9.65297e+06	9.02878e+06	1.48461e+07	1.18706e+07	1.47059e+07	1.32875e+07	1.30252e+07	1.57345e+07	1.35478e+07
7.774_866.3645		C46 H62 N2 O8 S3	866.365	7.774						level5					882603	851156	882311	865310	908379	913730	907856	922677	800437	850502	670959	1.83209e+06	2.35067e+06	1.61116e+06	1.74883e+06	2.18139e+06	1.71213e+06	2.1474e+06	1.94551e+06	2.11298e+06	2.39248e+06	1.80976e+06
7.775_420.2125		C27 H32 O2 S	420.212	7.775						level5					1.17078e+06	1.3321e+06	1.18869e+06	1.41261e+06	1.25362e+06	1.23591e+06	1.30955e+06	1.25126e+06	1.31396e+06	1.13621e+06	1.09714e+06	2.18805e+06	2.69414e+06	2.08979e+06	1.8484e+06	2.35399e+06	2.07361e+06	3.00357e+06	2.22162e+06	2.30817e+06	2.65566e+06	2.20633e+06
7.775_473.2784		C28 H35 N5 O2	473.278	7.775						level5					884775	957031	976998	914722	821014	1.07617e+06	1.21657e+06	1.31137e+06	1.33639e+06	1.19236e+06	895090	1.76064e+06	2.0341e+06	1.57967e+06	1.42968e+06	1.78036e+06	1.66455e+06	2.07671e+06	2.07882e+06	2.08422e+06	2.40607e+06	1.71222e+06
7.775_487.2939		C29 H37 N5 O2	487.294	7.775						level5					2.10849e+06	2.05265e+06	2.1564e+06	2.07243e+06	1.84478e+06	1.90925e+06	2.07767e+06	1.97107e+06	1.99451e+06	2.10554e+06	1.87763e+06	3.00517e+06	3.48465e+06	2.85748e+06	2.91434e+06	3.23372e+06	3.07122e+06	3.60238e+06	3.38672e+06	3.14585e+06	3.53178e+06	2.9926e+06
7.775_90.0471		C7 H6	90.0471	7.775						level5					4.54894e+06	5.05451e+06	5.08346e+06	4.93203e+06	4.58566e+06	4.93489e+06	4.72669e+06	4.88366e+06	4.75871e+06	4.92233e+06	4.93756e+06	8.11803e+06	8.36347e+06	6.98327e+06	6.70425e+06	8.69816e+06	7.74718e+06	8.95371e+06	8.36517e+06	7.78831e+06	1.04576e+07	7.6009e+06
7.776_441.164			441.164	7.776						level5					1.57475e+06	1.46176e+06	1.30774e+06	1.40803e+06	1.53048e+06	1.38328e+06	1.41053e+06	1.27995e+06	1.41149e+06	1.34038e+06	1.24163e+06	4.22338e+06	6.29779e+06	3.14623e+06	3.02731e+06	5.4592e+06	4.15232e+06	6.2466e+06	5.05192e+06	4.96429e+06	5.69429e+06	4.72788e+06
7.802_376.2228		C19 H39 O P3	376.223	7.802					82.3	level5					803531	833627	610401	1.35409e+06	776033	842955	853155	794773	692992	655613	2.37258e+06	399609	420137	324640	2.37241e+06	676147	308775	1.91732e+06	190768	396086	285278	421228
7.807_301.2076		C16 H33 N P2	301.208	7.807						level5					769973	691400	675686	609540	641745	641745	606256	655307	633114	690074	270418	106753	205758	174194	424584	340064	1.23639e+06	1.10571e+06	1.72132e+06	1.76089e+06	1.53218e+06	1.64588e+06
7.82_380.3041		C22 H40 N2 O3	380.304	7.82						level5					1.15808e+06	1.08437e+06	1.13938e+06	1.25727e+06	1.14937e+06	1.15034e+06	867289	1.2303e+06	1.19407e+06	1.10309e+06	195605	312431	262314	215326	272085	217155	333976	413222	649564	299458	266672	2.62308e+07
8.014_269.2356		C16 H31 N O2	269.236	8.014						level5					1.41293e+06	934237	1.15458e+06	933406	1.02063e+06	1.22917e+06	1.23365e+06	1.30396e+06	1.22389e+06	972810	1.53838e+06	1.71667e+06	1.81172e+06	758231	925403	1.04141e+06	470466	953377	1.04545e+06	680286	865999	5.48978e+06
8.033_345.3242		C20 H43 N O3	345.324	8.033						level5					741183	535459	677703	831736	590509	671573	775515	740724	669943	737012	591666	654847	835867	977930	1.00926e+06	880691	818546	1.04981e+06	1.35805e+06	1.21514e+06	1.03704e+06	1.24922e+06
8.076_394.3198		C23 H42 N2 O3	394.32	8.076						level5					1.29537e+06	1.5198e+06	1.4482e+06	1.35481e+06	1.3443e+06	1.45127e+06	1.24559e+06	1.28103e+06	1.25893e+06	1.21859e+06	137739	98779.1	127143	111453	127681	122022	128340	130325	1.15877e+06	130583	134983	3.64838e+07
8.091_292.2016		C12 H29 N4 O2 P	292.202	8.091					52.6	level5					4.0675e+06	4.11946e+06	4.16097e+06	4.28202e+06	4.48111e+06	5.27287e+06	5.88675e+06	6.23683e+06	6.28123e+06	6.81774e+06	65632.7	19767	65211.2	24203.4	24782.7	21731.1	70372.2	56854.3	25054.9	38896.1	27682.4	55752.8
8.145_336.2279		C14 H33 N4 O3 P	336.228	8.145					64.8	level5					2.17806e+06	2.64762e+06	2.27579e+06	1.83584e+06	2.2337e+06	2.49527e+06	2.84944e+06	2.4282e+06	3.09681e+06	2.88314e+06	95858.3	43191.4	125912	49469.9	33943.3	68050.4	133507	60772.3	51781.3	92647.2	73838.3	33928.5
8.146_331.2724		C18 H37 N O4	331.272	8.146						level5					3.75447e+06	3.22418e+06	2.96321e+06	3.06373e+06	3.28131e+06	3.57591e+06	4.62066e+06	3.86266e+06	4.08222e+06	4.39585e+06	38814	39127.4	68277.3	25473.3	83519.6	23205.8	65232.4	56096.8	15064.2	33891.4	44358.4	30000.4
8.146_359.3037		C20 H41 N O4	359.304	8.146						level5					2.10021e+06	2.40186e+06	2.24878e+06	2.61405e+06	2.27237e+06	3.05205e+06	4.07345e+06	3.17053e+06	3.51566e+06	2.99048e+06	71402.6	38925.2	45346.7	17506.8	54563	57747.1	42060.9	50101.9	21858.7	34897.6	22994.1	42138.9
8.152_330.1809		C16 H22 N6 O2	330.181	8.152						level5					609349	549785	496502	501531	569577	544983	616921	607544	641327	614069	1.96854e+06	2.67694e+06	2.15175e+06	2.65461e+06	2.4164e+06	2.22699e+06	2.68694e+06	2.91115e+06	2.87963e+06	3.29626e+06	2.41182e+06	2.62745e+06
8.154_292.2016		C12 H29 N4 O2 P	292.202	8.154					57.2	level5					5.2329e+06	5.42215e+06	5.20027e+06	5.45572e+06	5.76983e+06	6.74066e+06	7.43335e+06	7.84829e+06	8.60149e+06	8.84384e+06	75288.1	65516.6	24511.2	57083.4	61313.6	18031	109299	59149.7	52291.1	84384.7	17042.1	101993
8.178_269.2356		C16 H31 N O2	269.236	8.178						level5					385436	458216	380314	332152	415953	375556	406669	482464	415386	328185	297229	310673	339088	279747	233619	238600	234055	213589	464118	277587	302203	3.65745e+06
8.18_197.1784		C12 H23 N O	197.178	8.18						level5					1.36953e+06	1.66869e+06	1.58673e+06	1.70209e+06	1.33055e+06	1.87691e+06	1.79509e+06	1.61341e+06	1.60435e+06	1.51629e+06	1.91069e+06	2.559e+06	2.55525e+06	1.21651e+06	1.24948e+06	1.08759e+06	1.05034e+06	1.30235e+06	1.30481e+06	1.33505e+06	1.00087e+06	4.27247e+06
8.199_185.1784		C11 H23 N O	185.178	8.199						level5					4.83673e+06	5.06617e+06	5.19969e+06	5.11946e+06	5.32127e+06	5.51492e+06	4.899e+06	5.47838e+06	5.51626e+06	5.51613e+06	6.36085e+06	6.68611e+06	7.22535e+06	3.864e+06	3.84972e+06	3.99373e+06	3.9171e+06	4.172e+06	4.72632e+06	4.23697e+06	3.77066e+06	1.48029e+07
8.202_331.2724		C18 H37 N O4	331.272	8.202						level5					5.12905e+06	4.98631e+06	5.69571e+06	6.49235e+06	6.66505e+06	7.16058e+06	5.93965e+06	6.95163e+06	7.32621e+06	8.10888e+06	133195	61895.9	54450.1	46659.7	89540.3	56629.1	58163.3	63055.8	66717	40514.8	92281	89742.6
8.202_336.2279		C16 H28 N6 O2	336.228	8.202					70.7	level5					3.44477e+06	3.24262e+06	5.82879e+06	3.82908e+06	5.4855e+06	4.54093e+06	5.25922e+06	7.20926e+06	6.10332e+06	5.04476e+06	88530.2	20298.2	105729	79959.1	77640.9	23693.5	161521	50885.6	96409	146214	132038	148090
8.202_359.3037		C21 H37 N5	359.304	8.202						level5					4.4304e+06	6.10008e+06	5.36769e+06	4.88465e+06	6.48659e+06	6.39593e+06	6.46614e+06	7.18979e+06	7.62982e+06	6.3765e+06	122658	57427.2	66279	148969	52083.9	70123.9	102941	17031	19725.2	33941.7	61304.6	95447.7
8.219_334.212		C15 H30 N2 O6	334.212	8.219						level5					1.05475e+06	997406	876849	922254	1.15087e+06	1.15512e+06	983349	980480	1.1193e+06	1.05101e+06	1.36183e+06	2.12965e+06	1.53049e+06	1.27876e+06	1.72239e+06	1.1547e+06	731323	390946	413860	687883	578461	556265
8.275_425.3145		C24 H43 N O5	425.315	8.275				81.7		level5					1.63299e+06	1.58831e+06	1.42005e+06	1.62983e+06	1.47509e+06	1.66132e+06	1.72825e+06	1.48078e+06	1.47345e+06	1.6032e+06	212060	97965.4	403790	218675	2.36067e+06	712411	1.4655e+06	1.0346e+06	91830.5	91680.7	195372	1.51849e+06
8.304_408.3355		C24 H44 N2 O3	408.336	8.304						level5					1.21615e+06	1.14106e+06	1.21879e+06	1.24565e+06	1.28056e+06	1.29745e+06	1.16256e+06	1.13009e+06	1.05682e+06	1.10509e+06	174164	161528	196736	254434	271785	337637	235322	389090	1.62897e+06	192470	495902	2.76295e+07
8.331_190.0786		C15 H10	190.079	8.331						level5					2.10172e+06	2.07767e+06	2.11749e+06	2.13068e+06	2.13538e+06	2.2709e+06	2.297e+06	2.23754e+06	2.26253e+06	2.09842e+06	4.57245e+06	5.91132e+06	6.81467e+06	6.52329e+06	4.95259e+06	6.58266e+06	5.43273e+06	7.29577e+06	6.54346e+06	6.76827e+06	7.03262e+06	5.47789e+06
8.357_388.1864		C14 H32 N2 O8 S	388.186	8.357						level5					35379	62248.6	35024.7	52160.2	33709.9	59238.1	48505.5	42716.2	23173.2	59452.7	21543.5	20938.9	20242.9	23860.5	22268.6	22211.1	20804	24318.3	21016.5	21764.2	22014.2	21611.1
8.358_302.1859		C15 H22 N6 O	302.186	8.358					73	level5					1.45522e+07	1.55294e+07	1.45728e+07	1.46213e+07	1.43481e+07	1.44543e+07	1.44485e+07	1.45385e+07	1.39547e+07	1.53478e+07	1.74543e+07	2.37305e+07	1.53462e+07	2.16969e+07	2.03739e+07	1.99104e+07	1.49058e+07	2.65488e+07	1.62192e+07	1.48626e+07	2.07169e+07	2.04039e+07
8.358_318.1131		C9 H23 Cl N4 O4 S	318.113	8.358						level5					1.10908e+06	1.22159e+06	1.09936e+06	1.1407e+06	1.15427e+06	1.20669e+06	1.06552e+06	1.14544e+06	1.18741e+06	1.16298e+06	1.37798e+06	1.893e+06	1.68421e+06	2.4737e+06	1.99546e+06	1.69856e+06	1.11652e+06	2.2864e+06	1.29504e+06	1.136e+06	1.76057e+06	2.06777e+06
8.358_318.151		C16 H22 N4 O S	318.151	8.358						level5					1.05267e+06	1.08079e+06	1.22089e+06	1.16663e+06	1.09023e+06	1.23467e+06	1.07777e+06	1.17716e+06	1.05502e+06	1.0696e+06	1.43055e+06	1.88775e+06	1.24032e+06	2.07689e+06	1.35326e+06	1.61018e+06	1.16609e+06	2.11083e+06	1.24006e+06	1.0126e+06	1.59431e+06	1.73917e+06
8.358_318.1596		C16 H23 N4 O P	318.16	8.358						level5					728518	725793	804189	746611	751615	784442	674447	706470	758823	763866	857722	1.21758e+06	781801	1.54048e+06	1.06213e+06	1.20239e+06	770089	1.57192e+06	897499	710283	1.11631e+06	987208
8.359_316.1127		C20 H17 N2 P	316.113	8.359						level5					1.87982e+06	1.93526e+06	1.88117e+06	1.96057e+06	1.81265e+06	1.8676e+06	1.74915e+06	1.76777e+06	1.72387e+06	1.63477e+06	1.76963e+06	3.0377e+06	1.6854e+06	2.33466e+06	1.49502e+06	2.27263e+06	1.87631e+06	2.84712e+06	2.00523e+06	1.76758e+06	2.11792e+06	2.19332e+06
8.359_325.2618		C19 H35 N O3	325.262	8.359						level5					1.55371e+06	1.59727e+06	1.79667e+06	1.69175e+06	1.67975e+06	1.66809e+06	1.50253e+06	1.35999e+06	1.35671e+06	1.58489e+06	1.75546e+06	2.58622e+06	1.76484e+06	2.57732e+06	2.64021e+06	2.02236e+06	1.99169e+06	3.05377e+06	1.82313e+06	1.82138e+06	2.219e+06	2.23599e+06
8.36_278.2439		C11 H30 N6 O2	278.244	8.36						level5					617207	599548	593975	767218	510995	638687	546284	612201	573311	622439	771018	906974	858755	716458	680946	956572	412393	546461	489615	462298	610961	3.00508e+06
8.493_280.2596			280.26	8.493						level5					3.00517e+06	3.55889e+06	3.35525e+06	3.3872e+06	3.31848e+06	3.56527e+06	3.08462e+06	3.52792e+06	3.23581e+06	3.4925e+06	3.69272e+06	4.07385e+06	3.84939e+06	2.46386e+06	1.99028e+06	2.34864e+06	2.34217e+06	2.268e+06	2.49745e+06	2.38206e+06	2.96828e+06	1.14919e+07
8.52_422.3512		C25 H46 N2 O3	422.351	8.52						level5					339102	315624	343426	308160	369204	375615	165052	327359	283417	269878	84186.1	80491.3	78607.8	88820.6	83979.7	221832	83937.3	71795.1	1.23393e+06	79906.4	82743.9	1.17284e+07
8.528_304.2016		C13 H29 N4 O2 P	304.202	8.528					66	level5					6.2654e+06	6.45698e+06	6.724e+06	6.76139e+06	6.65021e+06	6.83383e+06	6.34227e+06	6.52805e+06	6.28696e+06	6.24234e+06	7.88032e+06	1.08826e+07	6.28562e+06	9.1072e+06	9.54781e+06	9.54093e+06	7.63258e+06	8.4389e+06	6.49007e+06	6.60398e+06	8.00799e+06	7.96405e+06
8.529_318.1283		C18 H22 O3 S	318.128	8.529						level5					751004	670206	701219	723679	658680	592189	663531	645568	613397	500519	896967	895607	680844	621657	796973	808708	806297	767660	745345	659089	541670	806018
8.529_358.2122		C18 H26 N6 O2	358.212	8.529					68.1	level5					7.23527e+06	7.50238e+06	8.09395e+06	6.06913e+06	7.8425e+06	7.8039e+06	7.97666e+06	7.31532e+06	8.12609e+06	5.87636e+06	1.44603e+07	1.20221e+07	9.20179e+06	8.40025e+06	1.61093e+07	1.21007e+07	2.49065e+06	2.72724e+06	2.37984e+06	2.43548e+06	2.25385e+06	1.59658e+06
8.56_316.2013		C16 H24 N6 O	316.201	8.56					53.4	level5					1.84797e+06	2.20426e+06	1.70068e+06	1.93795e+06	1.64141e+06	1.8964e+06	2.70506e+06	2.60978e+06	2.62323e+06	1.80228e+06	1.52856e+06	6.48387e+06	3.45002e+06	4.04099e+06	6.50048e+06	5.35525e+06	790701	654045	684494	712554	778234	726975
8.603_340.3091		C20 H40 N2 O2	340.309	8.603						level5					1.34474e+07	1.3047e+07	1.3051e+07	1.29362e+07	1.29921e+07	1.31603e+07	1.34886e+07	1.21418e+07	1.24175e+07	1.31949e+07	1.74501e+07	1.72319e+07	1.65048e+07	1.16991e+07	9.02354e+06	9.53276e+06	9.45522e+06	9.988e+06	1.03302e+07	1.19762e+07	1.02316e+07	3.31801e+07
8.621_449.3508		C27 H47 N O4	449.351	8.621						level5					1.13422e+06	1.05961e+06	916200	1.25936e+06	1.10388e+06	1.1479e+06	998008	1.0861e+06	985803	1.04174e+06	1.0583e+06	776343	707309	585049	857700	790729	2.15146e+06	1.22391e+06	1.31516e+06	2.46738e+06	1.57911e+06	1.24274e+06
8.631_431.1845		C25 H25 N3 O4	431.185	8.631						level5					1.50193e+06	1.06769e+06	808933	856668	961842	1.16371e+06	889702	986917	955155	938520	926245	910027	906580	889965	1.1574e+06	1.46004e+06	1.09797e+06	1.20733e+06	1.45445e+06	1.47634e+06	1.42476e+06	535985
8.636_489.2863		C24 H44 N O7 P	489.286	8.636						level5					909439	798215	787503	951211	849489	933272	866921	935547	647075	732806	460679	706084	514045	613770	792829	864022	613892	1.06927e+06	638585	616603	736897	775216
8.64_342.3247		C20 H42 N2 O2	342.325	8.64						level5					3.8585e+06	3.95862e+06	3.8209e+06	3.88109e+06	3.72726e+06	3.91803e+06	3.55082e+06	3.5651e+06	3.63664e+06	3.68798e+06	4.18862e+06	4.86298e+06	4.42323e+06	3.14549e+06	3.12321e+06	3.09772e+06	2.68703e+06	2.94076e+06	2.96288e+06	2.81388e+06	3.21834e+06	8.8626e+06
8.641_356.1665		C19 H24 N4 O S	356.166	8.641						level5					3.01673e+06	3.16168e+06	3.24932e+06	3.30458e+06	3.00466e+06	2.73986e+06	3.35315e+06	2.87332e+06	3.05423e+06	3.07469e+06	3.83954e+06	4.0038e+06	3.21827e+06	3.3721e+06	4.65121e+06	4.38169e+06	1.33329e+06	1.431e+06	885358	1.07526e+06	1.26691e+06	1.11853e+06
8.641_372.1389		C17 H22 N6 P2	372.139	8.641						level5					2.4083e+06	2.12647e+06	2.23852e+06	2.32822e+06	2.30037e+06	2.1237e+06	2.11222e+06	2.24268e+06	1.9923e+06	2.13899e+06	2.75317e+06	2.85017e+06	2.55439e+06	2.27351e+06	3.72975e+06	3.56258e+06	1.13768e+06	1.05568e+06	639996	858293	937063	713646
8.641_374.1393		C14 H32 Cl N2 O P S2	374.139	8.641						level5					2.74627e+06	3.08671e+06	3.01551e+06	2.96815e+06	2.77554e+06	2.84616e+06	3.08019e+06	2.96512e+06	3.15036e+06	3.02408e+06	3.47746e+06	4.29533e+06	3.207e+06	3.30072e+06	4.49058e+06	4.06131e+06	1.46863e+06	1.59987e+06	1.02435e+06	1.11074e+06	1.23369e+06	975073
8.642_158.1098		C12 H14	158.11	8.642						level5					599732	601269	518940	532326	590673	522760	532223	465489	563548	507851	757716	836596	676298	659334	911407	1.19994e+06	214191	265240	162225	196489	169440	160017
8.642_319.2488		C14 H34 N5 O P	319.249	8.642						level5					7.78805e+06	8.13076e+06	7.44045e+06	7.46886e+06	7.55493e+06	7.75748e+06	7.50058e+06	7.51099e+06	7.70141e+06	7.44541e+06	8.69701e+06	8.76073e+06	9.76804e+06	6.15155e+06	5.40723e+06	6.78009e+06	5.42105e+06	6.12822e+06	6.28014e+06	5.89797e+06	6.59534e+06	1.78737e+07
8.643_356.1753		C13 H32 N4 O S3	356.175	8.643						level5					1.10666e+06	1.07308e+06	1.06947e+06	1.13586e+06	1.03762e+06	1.18979e+06	1.31233e+06	1.09726e+06	1.00855e+06	1.19071e+06	1.56365e+06	1.80676e+06	1.38396e+06	1.4915e+06	2.40567e+06	1.99701e+06	504066	543000	358770	409043	548509	297863
8.655_264.1703		C12 H28 N2 S2	264.17	8.655						level5					332464	416821	319400	350208	336866	337532	323982	287484	315839	404990	138685	71405.8	83788.3	130830	139476	156688	718094	539966	550587	590440	690612	473768
8.678_316.2013		C16 H24 N6 O	316.201	8.678					68.7	level5					5.77674e+06	5.41127e+06	5.13123e+06	6.18651e+06	5.4236e+06	5.39102e+06	3.89954e+06	5.05452e+06	4.46522e+06	5.11221e+06	5.46197e+06	4.39773e+06	7.79444e+06	5.16732e+06	1.10078e+07	1.03841e+07	8.07314e+06	6.47164e+06	4.71977e+06	4.72272e+06	3.94503e+06	2.70827e+06
8.711_448.3661		C21 H49 N6 O2 P	448.366	8.711						level5					70400.8	74881.7	124950	72371.1	74387.3	70347.1	70868.6	70859.6	74089.6	76092	74682.6	89933	76979	84922.1	94763.1	83689.1	82631	69930	103874	67780.7	69296.7	4.65242e+06
8.715_436.3659		C26 H48 N2 O3	436.366	8.715						level5					256239	222660	232287	243633	278347	250708	203290	186026	277402	239465	129943	92857.1	79481.9	87683.3	97844.3	189664	103988	138099	727194	69984.5	78699.1	3.5421e+06
8.73_242.203		C18 H26	242.203	8.73						level5					804701	774679	1.07603e+06	776210	1.08008e+06	681930	795077	910713	992223	984099	889621	1.75074e+06	1.11255e+06	1.37325e+06	1.55463e+06	1.36997e+06	1.00511e+06	667354	640211	979369	905659	678994
8.733_318.2166		C16 H26 N6 O	318.217	8.733					67.6	level5					5.5391e+07	5.32799e+07	5.68262e+07	5.70613e+07	5.14973e+07	5.68326e+07	2.71782e+07	5.33309e+07	5.54534e+07	5.24527e+07	6.20972e+07	9.47947e+07	7.43553e+07	7.84934e+07	9.04427e+07	8.18838e+07	7.11501e+07	5.71721e+07	4.8596e+07	4.96282e+07	5.49653e+07	5.20322e+07
8.737_334.1815		C18 H27 N2 O2 P	334.182	8.737						level5					6.24861e+06	5.9358e+06	6.35065e+06	6.4057e+06	5.84027e+06	5.83035e+06	5.95134e+06	5.63767e+06	6.28798e+06	5.60044e+06	6.99385e+06	9.20313e+06	7.7842e+06	8.14106e+06	9.21357e+06	8.38755e+06	7.67942e+06	5.97561e+06	5.64205e+06	5.25052e+06	5.80375e+06	5.88446e+06
8.754_357.3604		C22 H47 N O2	357.36	8.754						level5					8.04031e+06	7.17561e+06	7.80295e+06	7.54728e+06	7.77471e+06	7.42428e+06	7.52131e+06	7.72963e+06	7.57008e+06	7.67255e+06	3.51338e+06	7.36459e+06	5.56324e+06	6.60145e+06	5.38465e+06	1.07729e+07	7.39751e+06	1.301e+07	2.47614e+07	3.26734e+06	5.81334e+06	7.07173e+06
8.769_330.217		C15 H31 N4 O2 P	330.217	8.769						level5					2.39213e+06	2.04604e+06	2.11146e+06	2.15433e+06	2.04054e+06	2.30222e+06	2.32465e+06	1.9412e+06	2.39927e+06	2.18783e+06	2.38369e+06	3.95984e+06	1.97457e+06	3.18535e+06	3.3323e+06	3.00918e+06	3.26815e+06	3.42045e+06	2.62555e+06	3.04336e+06	3.68341e+06	3.05813e+06
8.77_197.1784		C12 H23 N O	197.178	8.77						level5					266279	290797	221236	285166	265164	248663	260832	250386	266569	294114	252201	161074	295707	213514	158484	116765	160859	200129	325030	200505	194559	1.7039e+06
8.792_354.2172		C15 H34 N2 O5 S	354.217	8.792						level5					609468	546913	625302	531873	544403	556636	548536	447244	470893	526002	627520	913652	444461	674081	1.1672e+06	804410	198514	217974	196590	189549	141263	158797
8.848_382.1823		C20 H32 O3 P2	382.182	8.848						level5					4.11741e+06	3.64434e+06	3.59302e+06	3.37626e+06	3.27834e+06	3.95078e+06	3.2877e+06	2.77584e+06	3.33608e+06	3.66555e+06	4.51485e+06	3.85603e+06	3.61945e+06	2.83015e+06	6.98255e+06	3.9476e+06	2.52768e+06	2.62015e+06	2.03201e+06	1.79036e+06	1.78939e+06	1.93729e+06
8.848_398.1546		C17 H29 N4 O P3	398.155	8.848						level5					2.0624e+06	2.14079e+06	2.16975e+06	1.90683e+06	2.16605e+06	2.06701e+06	2.11488e+06	2.11344e+06	1.82406e+06	2.12584e+06	2.39556e+06	2.33014e+06	2.36811e+06	1.78862e+06	3.52527e+06	2.43415e+06	1.45754e+06	1.30657e+06	1.2195e+06	1.18892e+06	955341	1.13338e+06
8.848_400.1548		C15 H33 Cl N4 S3	400.155	8.848						level5					2.45325e+06	2.60952e+06	2.75356e+06	2.96831e+06	2.85232e+06	2.88582e+06	2.59576e+06	2.48557e+06	2.51848e+06	2.82718e+06	2.92238e+06	2.94293e+06	2.48662e+06	2.24759e+06	4.28414e+06	3.25608e+06	2.10896e+06	2.27714e+06	1.30759e+06	1.55007e+06	1.5244e+06	1.4289e+06
8.851_290.2035		C14 H30 N2 O2 S	290.204	8.851						level5					1.30607e+06	1.21537e+06	1.17866e+06	1.49081e+06	1.22546e+06	1.46041e+06	1.37136e+06	1.24372e+06	1.15789e+06	1.34961e+06	1.76256e+06	1.50785e+06	1.48904e+06	1.00382e+06	2.95598e+06	1.87712e+06	561706	691135	610055	682593	578025	474302
8.853_158.1098		C12 H14	158.11	8.853						level5					1.22695e+06	1.14015e+06	1.23375e+06	991490	1.06577e+06	1.28274e+06	1.27361e+06	1.25065e+06	1.23373e+06	1.17071e+06	1.39386e+06	1.73074e+06	1.62887e+06	960324	3.0208e+06	1.66482e+06	723002	995228	644160	734749	661964	616148
8.853_366.2171		C17 H35 O6 P	366.217	8.853						level5					3.87047e+07	4.0106e+07	3.97938e+07	4.17498e+07	4.4855e+07	4.33665e+07	4.18118e+07	4.10043e+07	4.2242e+07	4.37275e+07	4.59958e+07	4.59645e+07	4.52374e+07	1.07774e+07	8.01062e+07	5.36834e+07	2.55121e+07	3.06698e+07	2.02939e+07	2.24339e+07	1.75716e+07	1.86367e+07
8.861_116.0628		C9 H8	116.063	8.861						level5					3.07341e+06	3.03178e+06	2.2998e+06	3.17416e+06	2.96452e+06	2.94388e+06	2.57347e+06	2.66932e+06	2.89286e+06	3.11101e+06	3.6828e+06	3.46572e+06	2.96981e+06	3.13408e+06	4.4532e+06	2.87414e+06	2.20738e+06	2.85997e+06	2.06399e+06	1.78894e+06	1.95831e+06	2.41228e+06
8.864_372.2276		C17 H33 N4 O3 P	372.228	8.864						level5					188252	322504	349352	389701	301774	327601	323691	396090	291178	376497	99802.5	270693	192834	232649	1.82899e+06	782203	121036	144808	44698.1	43842.5	99647	40864
8.865_144.0941		C11 H12	144.094	8.865						level5					1.51608e+06	1.69903e+06	1.53651e+06	1.45269e+06	1.57656e+06	2.4436e+06	1.5573e+06	2.14129e+06	1.55212e+06	2.15276e+06	2.07165e+06	2.24823e+06	1.80824e+06	1.6132e+06	2.99234e+06	2.22295e+06	849059	1.40191e+06	1.03484e+06	1.04189e+06	928752	803934
8.869_130.0785		C10 H10	130.078	8.869						level5					3.98621e+06	3.79523e+06	3.60888e+06	3.29555e+06	4.07951e+06	3.73737e+06	3.19619e+06	3.64846e+06	3.93073e+06	4.05774e+06	4.67907e+06	4.18441e+06	4.43903e+06	3.82626e+06	6.03896e+06	5.58019e+06	1.62269e+06	3.90909e+06	1.60718e+06	2.72074e+06	2.63586e+06	1.28162e+06
8.869_90.0471		C7 H6	90.0471	8.869						level5					4.37135e+06	4.48044e+06	5.48026e+06	4.54947e+06	5.26452e+06	5.86378e+06	4.90932e+06	4.97697e+06	4.14836e+06	5.5534e+06	7.36412e+06	5.98289e+06	6.65737e+06	4.83052e+06	7.34466e+06	5.00687e+06	2.13368e+06	4.55383e+06	2.45166e+06	2.25314e+06	2.31425e+06	1.67261e+06
8.87_620.3035		C34 H44 N4 O5 S	620.303	8.87						level5					2.2089e+06	2.04438e+06	2.11997e+06	2.26542e+06	1.7924e+06	2.28067e+06	1.88613e+06	2.1277e+06	1.92494e+06	1.95926e+06	2.87584e+06	2.0329e+06	2.39033e+06	1.8459e+06	3.17852e+06	2.42082e+06	1.66501e+06	2.44761e+06	1.01493e+06	1.25333e+06	1.18027e+06	771742
8.871_358.1821		C18 H32 O3 P2	358.182	8.871						level5					2.17215e+07	2.10845e+07	2.14416e+07	2.12394e+07	2.05052e+07	2.00682e+07	1.93569e+07	2.04976e+07	2.04668e+07	1.99068e+07	2.56134e+07	2.24595e+07	2.21064e+07	2.43658e+07	2.79668e+07	2.4196e+07	1.19497e+07	2.09887e+07	1.65083e+07	1.57008e+07	1.24152e+07	1.21173e+07
8.871_696.3898		C36 H61 Cl N4 O3 S2	696.39	8.871						level5					844262	652816	788745	845289	633982	759134	728596	615210	790191	620578	1.18381e+06	1.07064e+06	923066	682960	1.67431e+06	1.31176e+06	164144	424847	205939	192610	196236	193254
8.872_678.4169		C31 H64 N6 O4 P2 S	678.417	8.872						level5					1.43772e+06	1.3244e+06	1.23263e+06	1.35655e+06	1.19014e+06	1.28172e+06	1.14214e+06	1.1703e+06	1.17446e+06	1.24506e+06	2.02995e+06	1.81041e+06	1.61809e+06	1.15239e+06	2.76659e+06	1.80777e+06	326005	867693	412968	312994	323061	364715
8.872_694.3892		C34 H63 O10 P S	694.389	8.872						level5					1.22594e+06	1.13606e+06	1.28721e+06	1.26485e+06	1.0975e+06	1.13555e+06	1.1444e+06	1.17549e+06	1.18554e+06	994923	1.72353e+06	1.61384e+06	1.57638e+06	1.29024e+06	2.54412e+06	1.95196e+06	254288	702747	266690	250991	355655	186726
8.876_257.2356		C15 H31 N O2	257.236	8.876						level5					1.67206e+06	2.03215e+06	2.0232e+06	1.99768e+06	1.98752e+06	1.89037e+06	1.96452e+06	1.7986e+06	1.9253e+06	1.87253e+06	1.46615e+06	1.29955e+06	1.46201e+06	3.84196e+06	3.00587e+06	1.52303e+06	1.59968e+06	2.19229e+06	1.97908e+06	1.93126e+06	1.91825e+06	1.97619e+06
8.897_275.225		C18 H29 N O	275.225	8.897						level5					6.13323e+06	5.7648e+06	5.67299e+06	5.25791e+06	4.94019e+06	6.0258e+06	4.91027e+06	5.26717e+06	5.67032e+06	5.08064e+06	7.68569e+06	7.91299e+06	8.54293e+06	5.16935e+06	3.65982e+06	4.89978e+06	4.45842e+06	4.35e+06	4.55485e+06	4.99209e+06	4.16006e+06	1.41316e+07
8.906_342.3247		C20 H42 N2 O2	342.325	8.906						level5					5.19667e+06	4.90896e+06	5.03016e+06	5.22891e+06	5.18436e+06	4.78894e+06	5.04004e+06	4.93379e+06	4.81624e+06	5.0311e+06	6.02233e+06	5.46374e+06	7.06767e+06	4.4037e+06	3.6725e+06	4.45178e+06	3.87547e+06	3.65579e+06	4.68357e+06	4.48025e+06	4.62741e+06	2.02999e+07
8.907_319.2488		C14 H34 N5 O P	319.249	8.907						level5					5.86707e+06	6.95136e+06	5.99893e+06	6.46154e+06	6.05225e+06	5.53194e+06	5.508e+06	6.07745e+06	6.05231e+06	5.50525e+06	7.21801e+06	4.36956e+06	8.89448e+06	5.80654e+06	6.23903e+06	6.23278e+06	3.9547e+06	5.24909e+06	5.74442e+06	4.83679e+06	2.71562e+06	3.0277e+07
8.911_297.2071		C14 H28 N5 P	297.207	8.911						level5					971561	851740	863757	848415	1.13029e+06	1.01758e+06	852615	933913	832128	921866	1.08538e+06	1.28534e+06	1.32968e+06	783636	460050	647829	783698	867627	981701	992035	1.01471e+06	2.58955e+06
8.968_347.2801		C17 H37 N3 O4	347.28	8.968						level5					1.07493e+06	867226	982567	920342	907515	1.01866e+06	989517	1.10664e+06	886639	866219	1.06846e+06	1.14002e+06	1.45862e+06	650135	535877	604700	790009	619640	769734	907953	860673	4.19022e+06
8.968_354.2172		C17 H31 N4 O2 P	354.217	8.968						level5					1.73862e+06	1.54328e+06	1.639e+06	1.43918e+06	1.52334e+06	1.32416e+06	1.4226e+06	1.2821e+06	1.36709e+06	1.33803e+06	742558	803458	886704	971083	5.03581e+06	4.32201e+06	653762	945396	312684	201391	1.07619e+06	189964
8.971_307.2876		C20 H37 N O	307.288	8.971					55.3	level5					1.44956e+06	1.53634e+06	1.48957e+06	1.67899e+06	1.53657e+06	1.52689e+06	1.58575e+06	1.7118e+06	1.28899e+06	1.34789e+06	1.67618e+06	2.31012e+06	1.78249e+06	1.31873e+06	1.09072e+06	1.06071e+06	1.0576e+06	1.19586e+06	1.32725e+06	923027	1.3949e+06	6.95337e+06
8.973_358.1597		C15 H27 N4 O2 P S	358.16	8.973						level5					1.02684e+06	1.01934e+06	1.03245e+06	1.17767e+06	981229	895479	871148	932771	916318	899157	1.17762e+06	1.4732e+06	926101	996971	2.5603e+06	1.33736e+06	732371	708307	691936	456574	168276	44495.6
8.973_360.1979		C20 H29 N2 O2 P	360.198	8.973						level5					1.82873e+06	1.8437e+06	1.87265e+06	1.76719e+06	1.87408e+06	1.94213e+06	1.7957e+06	1.78852e+06	1.54452e+06	1.70763e+06	2.29009e+06	3.13138e+06	1.61494e+06	1.70178e+06	4.12983e+06	2.95109e+06	1.45391e+06	1.09695e+06	735999	809968	853881	1.3298e+06
8.973_360.2068		C19 H29 N4 O P	360.207	8.973						level5					907351	897274	960496	886447	904822	911716	1.00161e+06	890449	836189	919931	1.11328e+06	1.77535e+06	1.1456e+06	856292	2.10111e+06	1.33711e+06	399006	583044	394155	603853	686050	320409
8.973_378.1706		C20 H27 Cl N2 O3	378.171	8.973						level5					1.45568e+06	1.34263e+06	1.49421e+06	1.50909e+06	1.38938e+06	1.46222e+06	1.4686e+06	1.44579e+06	1.30808e+06	1.31662e+06	1.82857e+06	2.36121e+06	1.51396e+06	1.39928e+06	3.15252e+06	1.94443e+06	744620	810576	932920	718162	743566	958522
8.978_183.0663		C5 H14 N O4 P	183.066	8.978						level5					827738	658553	865649	853497	901219	908204	756405	747498	800426	800968	976581	1.03049e+06	786794	1.12838e+06	1.16159e+06	1.94621e+06	611675	854184	601380	551547	624492	617797
9.041_296.283		C18 H36 N2 O	296.283	9.041						level5					3.1075e+06	3.31132e+06	3.17354e+06	3.06765e+06	3.08337e+06	3.05628e+06	2.87946e+06	3.07955e+06	2.86306e+06	2.92642e+06	3.56562e+06	3.72515e+06	3.56255e+06	2.62141e+06	2.28931e+06	2.29681e+06	2.83647e+06	2.88639e+06	3.31182e+06	3.31188e+06	3.11252e+06	5.30864e+06
9.043_301.2169		C16 H32 N O2 P	301.217	9.043						level5					2.56779e+06	2.53264e+06	2.84485e+06	2.93853e+06	2.48351e+06	2.00768e+06	2.5251e+06	2.55199e+06	2.30667e+06	2.63306e+06	1.07926e+06	1.75152e+06	1.1114e+06	6.61786e+06	1.86859e+06	1.35863e+06	3.61416e+06	2.65606e+06	2.21826e+06	3.47434e+06	3.59709e+06	2.38024e+06
9.081_346.2486		C18 H30 N6 O	346.249	9.081					57.2	level5					1.15651e+06	1.09934e+06	992594	1.22663e+06	1.23719e+06	1.08705e+06	1.12857e+06	1.04059e+06	1.12438e+06	1.28715e+06	1.64525e+06	1.40162e+06	2.13627e+06	1.29036e+06	1.75455e+06	1.41969e+06	1.75892e+06	1.44633e+06	1.22843e+06	1.44701e+06	1.27176e+06	1.49465e+06
9.091_332.2328		C17 H28 N6 O	332.233	9.091					70.2	level5					3.50357e+06	3.66471e+06	3.19586e+06	3.33846e+06	3.33898e+06	3.08746e+06	3.18488e+06	3.35083e+06	3.17655e+06	3.23286e+06	2.03125e+06	3.80681e+06	3.23058e+06	3.20503e+06	1.07115e+07	6.68551e+06	4.51457e+06	3.56074e+06	2.04481e+06	1.47994e+06	4.22717e+06	2.09288e+06
9.096_461.3875		C23 H52 N5 O2 P	461.387	9.096						level5					645005	614124	555454	663411	639041	604774	583468	484645	617555	561284	174187	152443	628234	359144	457914	82881.5	1.99259e+06	584036	1.16791e+06	1.61357e+06	1.49499e+06	1.32977e+06
9.097_301.2169		C16 H32 N O2 P	301.217	9.097						level5					4.7107e+06	4.91633e+06	3.93893e+06	3.99228e+06	4.66422e+06	4.11173e+06	4.959e+06	5.00421e+06	5.06382e+06	5.11094e+06	1.84875e+06	2.59977e+06	1.96712e+06	3.28997e+06	3.25247e+06	2.40356e+06	4.95155e+06	5.29734e+06	4.33896e+06	6.28759e+06	6.52056e+06	3.73118e+06
9.097_324.2065		C17 H28 N2 O4	324.207	9.097				24.4		level5					827057	700839	714306	1.05275e+06	869951	860053	839543	731673	950803	1.15628e+06	567157	543739	338885	843102	629619	540262	1.01181e+06	1.07661e+06	609992	1.25373e+06	1.56105e+06	676092
9.101_631.395		C27 H62 N5 O5 P S2	631.395	9.101						level5					2.56623e+06	2.16753e+06	2.2375e+06	2.36364e+06	2.50404e+06	2.3757e+06	2.23856e+06	2.29162e+06	2.31672e+06	2.12814e+06	1.84502e+06	2.69388e+06	1.58102e+06	2.4845e+06	2.35197e+06	2.71924e+06	2.41577e+06	2.42163e+06	2.58099e+06	2.2406e+06	2.53305e+06	2.68505e+06
9.114_183.0663		C5 H14 N O4 P	183.066	9.114						level5					3.5321e+06	3.5513e+06	3.46328e+06	3.58678e+06	3.973e+06	3.77119e+06	4.0308e+06	3.64381e+06	2.85382e+06	3.69685e+06	3.98385e+06	3.98476e+06	3.76453e+06	5.14999e+06	4.20916e+06	5.77731e+06	3.78376e+06	4.80926e+06	2.99134e+06	2.94631e+06	3.17562e+06	3.75883e+06
9.115_311.1774		C13 H31 N O3 P2	311.177	9.115						level5					918066	796075	818784	752372	820476	799463	789828	836905	880340	762505	1.40124e+06	1.35409e+06	1.44193e+06	800171	787506	921931	710211	643882	755260	817507	727217	1.98747e+06
9.126_520.3371		C24 H49 N4 O6 P	520.337	9.126					32.6	level5					6.80876e+06	6.40994e+06	6.66033e+06	7.07864e+06	6.64391e+06	6.64237e+06	6.23009e+06	6.55402e+06	1.09152e+07	5.75905e+06	6.47048e+06	9.61483e+06	6.35742e+06	1.19076e+07	7.21359e+06	9.86422e+06	5.40613e+06	8.27184e+06	4.6481e+06	5.39945e+06	4.42332e+06	6.80769e+06
9.143_393.3245		C24 H43 N O3	393.325	9.143						level5					1.5091e+06	1.34436e+06	1.35161e+06	1.45976e+06	1.58725e+06	1.60574e+06	1.1076e+06	1.40674e+06	1.40437e+06	1.42984e+06	1.84752e+06	1.61294e+06	1.33795e+06	1.25064e+06	2.09051e+06	1.38978e+06	1.55574e+06	1.36597e+06	1.27448e+06	1.50574e+06	1.17518e+06	1.21265e+06
9.151_239.2252		C15 H29 N O	239.225	9.151						level5					8.05251e+06	7.62974e+06	8.06727e+06	7.79243e+06	7.65647e+06	7.60989e+06	7.97253e+06	7.62477e+06	7.60306e+06	7.62946e+06	1.21044e+07	1.21681e+07	1.31193e+07	6.07861e+06	5.81857e+06	5.82109e+06	6.52012e+06	7.03111e+06	8.10279e+06	7.68493e+06	7.33185e+06	2.18222e+07
9.152_380.233		C21 H28 N6 O	380.233	9.152						level5					1.4443e+06	1.46234e+06	1.53549e+06	1.3994e+06	1.39829e+06	1.20133e+06	1.42538e+06	1.35365e+06	1.27946e+06	1.27055e+06	675306	717962	934234	609380	6.10448e+06	3.20658e+06	714942	1.40832e+06	358247	178106	992426	309598
9.172_372.2068		C22 H24 N6	372.207	9.172						level5					1.00877e+06	943645	1.00175e+06	1.0188e+06	911085	871478	820211	1.05964e+06	1.00041e+06	946131	515184	607503	664067	632732	3.18783e+06	1.98866e+06	754720	1.06352e+06	437526	349455	1.04189e+06	344196
9.197_299.1276			299.128	9.197						level5					1.33219e+06	1.35451e+06	1.26695e+06	1.33543e+06	1.24111e+06	1.01456e+06	1.27276e+06	1.14026e+06	1.26435e+06	1.44001e+06	1.07751e+06	1.06732e+06	760731	1.43625e+06	1.05071e+06	1.41332e+06	927150	1.33894e+06	939764	1.16903e+06	1.07839e+06	1.14255e+06
9.208_315.1965		C16 H30 N O3 P	315.197	9.208						level5					2.18098e+06	2.50868e+06	2.2538e+06	2.19419e+06	2.40184e+06	1.82169e+06	2.04139e+06	2.69231e+06	2.19952e+06	2.52378e+06	4.49336e+06	4.07848e+06	5.2545e+06	2.00614e+06	1.87536e+06	1.79483e+06	2.51257e+06	1.92934e+06	2.74228e+06	2.69753e+06	2.47446e+06	6.16074e+06
9.217_242.2038		C18 H26	242.204	9.217						level5					2.02993e+06	1.93379e+06	2.17007e+06	2.08825e+06	1.84153e+06	2.05121e+06	1.699e+06	1.95369e+06	1.63893e+06	1.86904e+06	2.83132e+06	2.9838e+06	3.49579e+06	2.0245e+06	2.09061e+06	2.03527e+06	2.07703e+06	2.50142e+06	1.88521e+06	2.39314e+06	2.55796e+06	4.76589e+06
9.219_542.319		C21 H47 N6 O8 P	542.319	9.219					32.6	level5					4.8359e+06	4.93486e+06	5.28156e+06	5.54616e+06	4.67692e+06	4.30746e+06	4.67463e+06	5.28425e+06	5.67648e+06	5.36161e+06	3.87963e+06	5.21539e+06	3.5423e+06	7.25924e+06	4.13194e+06	5.78437e+06	3.20118e+06	4.84383e+06	2.86735e+06	3.69043e+06	3.2634e+06	1.05076e+06
9.221_279.1414			279.141	9.221						level5					4.12097e+06	4.26527e+06	4.60715e+06	4.86356e+06	4.24579e+06	4.69356e+06	4.6891e+06	4.43877e+06	4.51261e+06	4.98487e+06	3.77217e+06	4.38225e+06	3.25874e+06	5.57973e+06	3.92705e+06	5.2976e+06	3.05439e+06	4.23148e+06	3.14491e+06	3.50395e+06	3.04463e+06	3.33626e+06
9.227_322.2985		C20 H38 N2 O	322.298	9.227						level5					1.16017e+07	8.66973e+06	1.21258e+07	1.11673e+07	1.18357e+07	1.05467e+07	8.13748e+06	7.9297e+06	1.08696e+07	1.08679e+07	2.04668e+07	1.75373e+07	2.3302e+07	7.13673e+06	8.9013e+06	6.93632e+06	1.2515e+07	7.30518e+06	1.39141e+07	1.2647e+07	1.25887e+07	2.99696e+07
9.228_265.2409		C17 H31 N O	265.241	9.228						level5					2.75164e+06	2.90162e+06	2.83876e+06	3.12604e+06	3.04539e+06	2.86818e+06	2.72954e+06	3.03261e+06	2.94905e+06	3.10288e+06	6.30611e+06	6.14287e+06	7.26241e+06	2.96203e+06	2.63151e+06	3.2087e+06	2.97478e+06	3.12255e+06	4.00919e+06	3.85657e+06	3.7036e+06	1.40044e+07
9.229_528.4643		C34 H60 N2 O2	528.464	9.229						level5					366170	424037	317693	413932	281317	337595	377413	375205	361384	256711	1.29256e+06	1.23465e+06	1.69106e+06	251352	242982	212079	457701	472635	614793	614131	557540	2.8265e+06
9.231_259.2487			259.249	9.231						level5					639739	856891	662702	661423	693165	690527	644465	703258	662250	845058	1.31726e+06	1.32169e+06	1.26398e+06	700996	621189	580769	656714	683217	767258	818533	876589	2.79174e+06
9.232_299.2226		C14 H30 N5 P	299.223	9.232						level5					3.06999e+07	3.30155e+07	3.13363e+07	3.15544e+07	3.22681e+07	2.89048e+07	2.9841e+07	3.17164e+07	3.21803e+07	3.35529e+07	5.89364e+07	6.54549e+07	6.52258e+07	2.53247e+07	2.65347e+07	2.35882e+07	3.29386e+07	2.93992e+07	3.55431e+07	3.68792e+07	3.51693e+07	1.02298e+08
9.232_324.2065		C17 H28 N2 O4	324.207	9.232						level5					2.77213e+06	2.824e+06	3.25968e+06	2.83379e+06	2.98222e+06	2.68841e+06	3.12039e+06	2.93061e+06	2.96762e+06	3.00687e+06	1.23663e+06	2.87818e+06	1.37067e+06	1.97468e+06	2.9091e+06	1.7639e+06	3.64171e+06	3.52572e+06	2.21737e+06	4.06151e+06	4.49198e+06	3.03664e+06
9.232_530.4821		C34 H62 N2 O2	530.482	9.232						level5					998821	1.02459e+06	1.21859e+06	1.20485e+06	1.18784e+06	1.13271e+06	1.02788e+06	1.06822e+06	997163	1.10759e+06	2.93325e+06	2.86915e+06	3.70032e+06	985854	805741	1.18981e+06	1.08342e+06	1.29273e+06	1.63077e+06	1.51729e+06	1.59501e+06	7.73901e+06
9.233_309.1603		C16 H24 Cl N3 O	309.16	9.233						level5					946290	729039	1.08839e+06	1.30877e+06	1.09406e+06	894846	982772	1.04379e+06	958575	918013	2.13015e+06	1.87078e+06	1.91949e+06	882804	771609	880158	1.04446e+06	1.0836e+06	1.38765e+06	1.17403e+06	1.16363e+06	2.5714e+06
9.235_285.2174		C13 H27 N5 O2	285.217	9.235						level5					1.09218e+06	908531	1.14229e+06	1.13633e+06	1.10401e+06	1.06001e+06	1.06954e+06	1.02534e+06	1.15988e+06	2.15652e+06	452587	709922	530332	840440	1.23914e+06	658871	1.5275e+06	2.51497e+06	709740	1.94494e+06	2.92328e+06	1.06687e+06
9.235_337.1931		C16 H27 N5 O S	337.193	9.235						level5					3.87356e+06	3.98368e+06	3.77968e+06	3.98012e+06	3.60988e+06	3.61895e+06	3.59363e+06	3.80052e+06	2.559e+06	2.56878e+06	6.75421e+06	6.72191e+06	7.83645e+06	3.56991e+06	3.33633e+06	3.34554e+06	3.97115e+06	3.60316e+06	4.42101e+06	4.3432e+06	4.11339e+06	1.20702e+07
9.235_353.1654		C18 H27 N O4 S	353.165	9.235						level5					2.58733e+06	2.56056e+06	2.2589e+06	2.61606e+06	2.20487e+06	2.3079e+06	2.52826e+06	2.19311e+06	2.56555e+06	2.39342e+06	2.97521e+06	4.02109e+06	3.65384e+06	2.16642e+06	2.07597e+06	2.15534e+06	3.55749e+06	2.44435e+06	2.83074e+06	2.71368e+06	2.66135e+06	8.056e+06
9.24_298.2985		C18 H38 N2 O	298.298	9.24						level5					1.18205e+07	1.11054e+07	1.10968e+07	1.13055e+07	1.14608e+07	9.96655e+06	1.06709e+07	1.08391e+07	1.08831e+07	1.08749e+07	1.87166e+07	1.45853e+07	1.82151e+07	8.52256e+06	9.58928e+06	8.10593e+06	1.22505e+07	1.01307e+07	1.28147e+07	1.31416e+07	1.18494e+07	2.51255e+07
9.261_382.2487		C18 H39 O6 P	382.249	9.261						level5					450791	535109	525176	456788	512704	436752	429605	422346	391408	441859	277231	412699	387782	327033	1.85669e+06	1.13848e+06	371029	408800	160874	148844	430317	129964
9.269_374.2435		C18 H34 N2 O6	374.243	9.269						level5					6.83396e+06	6.49877e+06	6.82883e+06	7.643e+06	6.90069e+06	6.34328e+06	6.49445e+06	1.07486e+07	6.90755e+06	7.36056e+06	7.00962e+06	7.46372e+06	1.02193e+07	5.29835e+06	3.03241e+07	1.97748e+07	6.86259e+06	5.91756e+06	4.40418e+06	7.82239e+06	6.54288e+06	5.69082e+06
9.284_298.1909			298.191	9.284						level5					1.21113e+06	1.04737e+06	1.12137e+06	1.223e+06	1.12371e+06	1.05427e+06	1.01939e+06	1.15246e+06	1.13988e+06	1.09173e+06	976227	1.83952e+06	1.04613e+06	1.52677e+06	1.58136e+06	1.41508e+06	543693	479379	665885	622633	560918	710825
9.284_358.2485		C19 H30 N6 O	358.248	9.284						level5					640422	787055	681565	754928	859699	577373	741188	675281	673886	680655	342951	590328	380232	486101	3.55086e+06	1.80226e+06	444334	770154	186136	105197	551594	221818
9.292_183.0663		C5 H14 N O4 P	183.066	9.292						level5					7.09519e+06	7.68419e+06	8.17962e+06	7.44401e+06	8.15077e+06	8.07668e+06	7.75151e+06	5.04815e+06	7.14173e+06	7.27274e+06	6.69262e+06	7.4648e+06	6.79601e+06	9.55926e+06	7.13766e+06	8.88884e+06	7.35055e+06	8.56735e+06	5.7329e+06	7.61807e+06	8.21565e+06	7.10554e+06
9.292_239.0925		C8 H18 N O5 P	239.093	9.292						level5					2.62847e+06	2.39876e+06	2.51688e+06	2.4725e+06	2.87127e+06	2.37294e+06	2.80829e+06	2.2669e+06	2.392e+06	2.25355e+06	2.29398e+06	2.19193e+06	2.13749e+06	2.86604e+06	2.25158e+06	2.57595e+06	2.40596e+06	3.09223e+06	2.52359e+06	2.39918e+06	2.48022e+06	2.28686e+06
9.312_393.3244		C18 H44 N5 O2 P	393.324	9.312						level5					100923	127351	117481	129747	126458	137108	122655	127699	82293.7	117769	33605.2	191011	31472.2	80760.3	92635	29048.6	40884.9	32357.1	32469.1	33966.4	41204.9	51938.7
9.335_241.2407		C15 H31 N O	241.241	9.335						level5					1.46513e+07	1.33183e+07	1.44071e+07	1.4532e+07	1.36618e+07	1.44731e+07	1.33755e+07	1.49436e+07	1.37035e+07	1.33959e+07	2.19607e+07	2.04901e+07	2.31268e+07	1.17675e+07	1.12519e+07	1.05675e+07	1.29646e+07	1.14319e+07	1.53754e+07	1.4497e+07	1.27787e+07	3.58438e+07
9.34_520.4974		C33 H64 N2 O2	520.497	9.34						level5					275881	232206	218533	211946	240256	279413	240331	316046	267359	204929	473160	758201	704032	278101	232110	222192	240933	275189	261529	314676	233662	1.27618e+06
9.342_532.4973		C34 H64 N2 O2	532.497	9.342						level5					347138	274243	329527	346826	347235	258861	286502	327778	296782	368391	823195	939923	1.08033e+06	266664	248935	299012	345907	320200	322472	404759	375591	2.11354e+06
9.353_350.243		C17 H30 N6 O2	350.243	9.353						level5					5.02029e+06	4.71159e+06	4.96983e+06	5.33199e+06	4.76276e+06	4.54724e+06	4.96864e+06	5.01088e+06	4.99077e+06	5.5238e+06	9.43562e+06	9.47474e+06	8.72218e+06	5.43149e+06	3.93704e+06	3.90901e+06	6.40065e+06	2.31033e+06	3.93907e+06	1.174e+07	3.54593e+06	3.30973e+06
9.358_580.4947		C33 H64 N4 O4	580.495	9.358						level5					1.07135e+06	950810	1.05282e+06	972436	1.03792e+06	931825	822982	1.05824e+06	1.01358e+06	1.10451e+06	2.6635e+06	2.34307e+06	2.59978e+06	1.0335e+06	965193	1.00192e+06	1.23881e+06	1.00049e+06	1.40231e+06	1.37907e+06	1.2423e+06	3.96579e+06
9.384_522.2927			522.293	9.384						level5					2.3027e+07	2.17559e+07	2.16326e+07	2.06538e+07	2.19806e+07	2.00383e+07	1.97491e+07	2.21395e+07	2.3119e+07	2.34773e+07	2.16022e+07	1.73069e+07	1.96925e+07	2.26614e+07	2.13632e+07	2.19224e+07	2.16269e+07	2.49127e+07	1.84423e+07	2.03847e+07	2.17124e+07	1.8261e+07
9.385_1012.6479		C44 H99 N6 O13 P3	1012.65	9.385						level5					2.63972e+06	3.19036e+06	2.6232e+06	2.55228e+06	2.75906e+06	2.40261e+06	2.72832e+06	2.49278e+06	3.43039e+06	2.78637e+06	2.54824e+06	2.40586e+06	2.0108e+06	2.88305e+06	2.71925e+06	2.6686e+06	2.80821e+06	2.95543e+06	2.05202e+06	2.34781e+06	2.67352e+06	1.46062e+06
9.386_183.0663		C5 H14 N O4 P	183.066	9.386						level5					1.358e+07	1.37453e+07	1.32914e+07	1.24599e+07	1.28092e+07	1.28611e+07	1.3205e+07	1.33143e+07	1.33269e+07	1.37297e+07	1.29697e+07	1.29326e+07	8.51357e+06	1.61838e+07	1.35707e+07	1.44013e+07	1.11187e+07	1.35967e+07	1.14754e+07	1.21555e+07	1.28169e+07	1.00918e+07
9.39_579.2854		C20 H46 N5 O12 P	579.285	9.39						level5					3.44796e+06	3.43658e+06	2.90016e+06	2.83249e+06	2.94706e+06	2.57343e+06	2.95141e+06	3.05221e+06	3.398e+06	3.38519e+06	2.45067e+06	1.99892e+06	2.04126e+06	2.84679e+06	2.98173e+06	2.6955e+06	2.61326e+06	3.05937e+06	2.92564e+06	2.47473e+06	2.68624e+06	1.48706e+06
9.397_948.618		C52 H89 N2 O11 P	948.618	9.397						level5					2.20008e+06	2.14003e+06	2.25829e+06	2.404e+06	2.08894e+06	1.79704e+06	2.03118e+06	1.84614e+06	1.86093e+06	1.81981e+06	2.79908e+06	2.38249e+06	2.79277e+06	2.69312e+06	2.10644e+06	2.81551e+06	2.53885e+06	2.87212e+06	2.52857e+06	2.85992e+06	2.3421e+06	1.90817e+06
9.401_501.269		C28 H41 Cl N3 O P	501.269	9.401						level5					2.22763e+06	2.11451e+06	2.05236e+06	1.85226e+06	2.25364e+06	2.05581e+06	2.12081e+06	1.95168e+06	2.4493e+06	2.44657e+06	2.20913e+06	1.71577e+06	1.72507e+06	2.29438e+06	2.41286e+06	2.7384e+06	2.32839e+06	2.54232e+06	2.15596e+06	2.48943e+06	2.92243e+06	1.42835e+06
9.416_244.2191		C18 H28	244.219	9.416						level5					3.28358e+07	3.35854e+07	3.14622e+07	4.06822e+07	4.08169e+07	2.83383e+07	3.14614e+07	3.47769e+07	3.09523e+07	3.19416e+07	5.12681e+07	5.18429e+07	8.24884e+07	2.82467e+07	3.30984e+07	3.84692e+07	3.48685e+07	2.19927e+07	3.65294e+07	4.69945e+07	3.39248e+07	7.08008e+07
9.417_90.0471		C7 H6	90.0471	9.417						level5					2.39797e+06	1.72468e+06	1.57164e+06	2.46649e+06	1.71997e+06	3.02087e+06	3.01912e+06	2.80013e+06	2.80479e+06	2.56378e+06	5.14603e+06	2.33531e+06	5.6528e+06	1.81163e+06	2.75172e+06	2.58691e+06	2.80682e+06	3.29334e+06	3.7499e+06	3.92596e+06	3.18925e+06	8.49703e+06
9.418_237.2093		C15 H27 N O	237.209	9.418						level5					2.98635e+06	2.95724e+06	2.67576e+06	2.77458e+06	2.61848e+06	2.48388e+06	2.34451e+06	2.612e+06	2.6907e+06	2.67379e+06	3.30523e+06	5.1669e+06	5.87065e+06	2.62075e+06	2.65593e+06	2.77875e+06	2.72702e+06	2.45852e+06	3.20972e+06	2.9153e+06	2.76021e+06	5.95555e+06
9.424_558.5125		C36 H66 N2 O2	558.513	9.424						level5					7.45601e+07	7.1385e+07	7.0908e+07	7.05765e+07	6.6384e+07	7.06801e+07	7.20579e+07	7.5492e+07	6.78456e+07	6.9532e+07	1.66904e+08	1.87882e+08	2.26768e+08	6.6416e+07	6.44384e+07	6.56148e+07	7.03917e+07	7.52855e+07	9.62452e+07	1.0665e+08	8.34117e+07	3.68883e+08
9.424_579.3244		C25 H50 N5 O6 P S	579.324	9.424						level5					6.75605e+06	5.99497e+06	5.80302e+06	5.71879e+06	6.0465e+06	5.79147e+06	5.31319e+06	6.1114e+06	5.81388e+06	5.88278e+06	9.86931e+06	1.01481e+07	1.12292e+07	5.89383e+06	5.30572e+06	5.08635e+06	6.08818e+06	5.3433e+06	7.04448e+06	7.42843e+06	6.63453e+06	1.40515e+07
9.424_580.4945		C38 H64 N2 O2	580.495	9.424						level5					1.34778e+06	1.67593e+06	1.36906e+06	1.51875e+06	1.213e+06	1.13574e+06	1.37588e+06	1.49688e+06	1.61677e+06	1.46476e+06	2.66266e+06	2.8714e+06	4.40127e+06	1.19288e+06	961687	1.29601e+06	1.36554e+06	1.24523e+06	1.46783e+06	1.70418e+06	1.8306e+06	5.30273e+06
9.425_437.8578		C2 H5 N2 O16 P3 S	437.858	9.425						level5					485386	557474	464111	586861	413163	450803	449326	382854	415598	294679	1.82167e+06	2.01964e+06	2.26647e+06	708107	304934	475192	550125	567272	699889	811571	832937	4.50463e+06
9.426_285.2641			285.264	9.426						level5					5.66712e+06	5.53164e+06	5.64099e+06	5.5372e+06	4.96411e+06	5.15985e+06	5.40714e+06	5.60378e+06	5.3436e+06	5.46463e+06	1.01345e+07	8.54893e+06	1.16057e+07	4.79398e+06	4.94505e+06	4.47972e+06	5.48366e+06	5.57003e+06	6.67006e+06	6.84857e+06	5.76042e+06	1.6027e+07
9.426_363.2084		C19 H30 N3 O2 P	363.208	9.426						level5					1.69974e+07	1.75803e+07	1.62043e+07	1.61785e+07	1.54281e+07	1.5297e+07	1.57596e+07	1.77854e+07	1.61855e+07	1.7844e+07	2.56412e+07	1.98639e+07	2.71544e+07	1.36381e+07	1.27998e+07	1.34402e+07	1.45673e+07	1.61116e+07	1.84338e+07	2.03494e+07	1.74905e+07	2.9259e+07
9.426_546.5133		C29 H67 N6 O P	546.513	9.426						level5					1.0472e+06	1.09291e+06	789902	1.18174e+06	1.02656e+06	909785	965827	1.12903e+06	798492	844437	3.00162e+06	3.05184e+06	3.36634e+06	1.10227e+06	1.06457e+06	942829	1.09363e+06	765444	1.35666e+06	1.67134e+06	1.32049e+06	7.14539e+06
9.43_324.3138		C20 H40 N2 O	324.314	9.43						level5					7.19645e+07	7.26282e+07	7.20901e+07	7.12015e+07	6.90555e+07	6.02751e+07	6.52116e+07	6.84279e+07	6.75052e+07	7.38233e+07	9.86785e+07	7.06374e+07	9.33503e+07	5.76355e+07	6.38919e+07	5.49208e+07	7.05439e+07	6.13595e+07	6.29454e+07	7.91689e+07	6.91074e+07	1.08796e+08
9.431_267.2561		C17 H33 N O	267.256	9.431						level5					1.74449e+07	2.55259e+07	1.86355e+07	2.41318e+07	1.70349e+07	1.74005e+07	2.04316e+07	2.62006e+07	2.49193e+07	2.5459e+07	3.05252e+07	4.26451e+07	3.47127e+07	2.35266e+07	2.34136e+07	2.20511e+07	1.97894e+07	2.70848e+07	3.08807e+07	2.4778e+07	2.72618e+07	5.47897e+07
9.44_535.3004		C35 H41 N3 S	535.3	9.44						level5					624112	523006	633204	656581	756583	719534	450212	615754	787134	718574	605550	840647	565595	759675	734933	632393	626671	675694	430315	725294	567201	562455
9.441_379.2802		C16 H37 N5 O5	379.28	9.441						level5					1.8151e+06	2.22084e+06	1.91942e+06	2.17109e+06	2.13435e+06	2.08836e+06	2.04906e+06	1.94261e+06	2.05478e+06	1.95335e+06	2.12453e+06	3.78745e+06	3.51976e+06	2.00688e+06	1.84996e+06	1.38886e+06	3.32496e+06	931633	2.59688e+06	4.56898e+06	1.20258e+06	1.3861e+06
9.442_400.2589		C22 H43 P3	400.259	9.442						level5					1.18169e+07	1.18773e+07	1.2217e+07	1.20725e+07	1.15844e+07	1.10261e+07	1.12557e+07	1.21695e+07	1.07167e+07	1.247e+07	1.14263e+07	1.93235e+07	2.04416e+07	1.01119e+07	1.0409e+07	7.0298e+06	7.42601e+06	6.48666e+06	1.44218e+07	2.6312e+07	7.24899e+06	7.71985e+06
9.447_527.3144		C23 H50 N3 O6 P S	527.314	9.447						level5					1.6555e+06	1.54863e+06	1.18259e+06	1.35707e+06	1.39236e+06	1.29987e+06	2.32896e+06	1.55025e+06	1.15793e+06	1.16507e+06	2.34901e+06	1.22586e+06	2.39245e+06	2.72678e+06	2.11358e+06	1.75414e+06	2.16765e+06	1.71749e+06	1.20294e+06	2.04813e+06	1.80476e+06	1.78287e+06
9.45_340.1713		C19 H24 N4 S	340.171	9.45						level5					3.90229e+06	3.80333e+06	4.35122e+06	3.86212e+06	4.56648e+06	4.12407e+06	3.98708e+06	4.49953e+06	4.24185e+06	4.41485e+06	2.58562e+06	2.91451e+06	2.7784e+06	4.26312e+06	3.30739e+06	3.50396e+06	4.93581e+06	4.16606e+06	4.45638e+06	5.82305e+06	5.014e+06	3.7955e+06
9.451_356.1438		C15 H25 N4 O2 P S	356.144	9.451						level5					4.19441e+06	4.26437e+06	4.23152e+06	3.59467e+06	4.1554e+06	3.81896e+06	4.15894e+06	4.27578e+06	4.00736e+06	3.98787e+06	1.70931e+06	2.62913e+06	2.2111e+06	3.88249e+06	2.85604e+06	3.12646e+06	4.23638e+06	3.93617e+06	4.16772e+06	4.86875e+06	5.11002e+06	2.2744e+06
9.458_544.3344		C21 H49 N6 O8 P	544.334	9.458						level5					3.46991e+06	3.69095e+06	3.73429e+06	3.52839e+06	3.76448e+06	3.39397e+06	3.71136e+06	3.65258e+06	3.61845e+06	3.55086e+06	2.32851e+06	3.30322e+06	2.36796e+06	4.37234e+06	3.4477e+06	4.23882e+06	2.46226e+06	3.79393e+06	2.4501e+06	3.27438e+06	2.92839e+06	2.17393e+06
9.488_316.1715		C18 H25 N2 O P	316.171	9.488						level5					1.20881e+07	1.13826e+07	1.13022e+07	1.13765e+07	1.19949e+07	1.07263e+07	1.20454e+07	1.10525e+07	1.1878e+07	1.22748e+07	9.78563e+06	1.30401e+07	1.08328e+07	1.38434e+07	1.37506e+07	1.22296e+07	8.89269e+06	8.00639e+06	8.7872e+06	9.09479e+06	7.31105e+06	7.32141e+06
9.493_322.1884		C19 H31 P S	322.188	9.493						level5					2.43851e+06	2.16334e+06	2.63904e+06	2.10006e+06	2.61756e+06	2.26064e+06	2.29412e+06	2.39942e+06	2.57023e+06	1.99608e+06	2.04419e+06	2.90176e+06	1.85486e+06	3.03607e+06	2.93614e+06	2.90222e+06	1.48328e+06	1.57644e+06	1.40732e+06	1.98761e+06	1.31557e+06	1.3816e+06
9.521_534.5135		C34 H66 N2 O2	534.514	9.521						level5					4.52764e+06	4.34215e+06	4.44798e+06	4.29251e+06	4.57227e+06	4.73341e+06	4.30696e+06	4.75134e+06	3.67122e+06	4.14958e+06	9.44962e+06	1.05459e+07	1.24612e+07	4.52711e+06	3.99746e+06	4.51462e+06	4.55745e+06	5.11568e+06	5.76045e+06	6.64519e+06	4.82817e+06	1.9712e+07
9.527_261.2644			261.264	9.527						level5					3.68362e+06	3.7937e+06	3.66959e+06	4.0609e+06	3.74052e+06	3.84138e+06	3.32965e+06	3.65927e+06	3.23801e+06	3.55777e+06	5.25315e+06	4.89577e+06	6.30435e+06	3.07157e+06	3.27084e+06	3.33953e+06	3.31438e+06	3.28131e+06	3.68147e+06	3.58903e+06	3.21035e+06	6.72565e+06
9.528_532.4955		C28 H65 N6 O P	532.495	9.528						level5					1.86375e+07	1.87237e+07	1.81914e+07	1.99689e+07	1.88203e+07	1.88891e+07	1.70031e+07	1.85873e+07	1.79703e+07	1.81064e+07	3.01016e+07	3.11887e+07	3.23711e+07	1.60172e+07	1.77519e+07	1.59061e+07	1.64371e+07	1.47287e+07	1.85488e+07	1.899e+07	1.62326e+07	4.07918e+07
9.529_555.3248		C28 H50 N3 O4 P S	555.325	9.529						level5					2.37737e+06	2.2629e+06	2.35818e+06	2.1862e+06	2.4455e+06	2.58244e+06	2.42687e+06	2.53426e+06	2.16938e+06	2.4241e+06	3.58091e+06	3.60598e+06	3.93776e+06	2.11412e+06	2.84434e+06	2.14248e+06	2.02501e+06	1.9226e+06	2.63844e+06	2.44941e+06	2.08762e+06	3.94582e+06
9.547_357.3244		C21 H43 N O3	357.324	9.547						level5					202453	189984	214383	201996	205137	188869	171120	167343	159062	113190	105942	93322.3	130044	74697.7	71529.7	59552.8	78881.9	145495	150124	177250	80314.9	139119
9.565_308.1438		C17 H24 O3 S	308.144	9.565						level5					8.88695e+06	7.90376e+06	7.8875e+06	7.95759e+06	8.40053e+06	8.61865e+06	7.72797e+06	8.58532e+06	9.83457e+06	6.06179e+06	8.44236e+06	6.94904e+06	6.95943e+06	8.38057e+06	1.04046e+07	7.86493e+06	6.3373e+06	5.53843e+06	7.14312e+06	6.31739e+06	6.49125e+06	4.34817e+06
9.565_324.1976		C18 H29 Cl N2 O	324.198	9.565						level5					785231	991217	1.16473e+06	954840	828743	734962	977913	877025	814360	995984	979530	726326	732081	955545	824574	906780	917381	652612	845245	945569	655246	406040
9.566_298.1885		C15 H26 N2 O4	298.188	9.566						level5					1.06248e+06	1.31234e+06	971563	1.22672e+06	1.13056e+06	805835	1.06563e+06	1.07297e+06	1.1484e+06	1.15667e+06	1.42256e+06	892567	1.19527e+06	1.24486e+06	1.24122e+06	1.4636e+06	769138	835916	654394	795486	1.10291e+06	765313
9.566_310.182		C15 H26 N4 O S	310.182	9.566						level5					1.48181e+07	1.36312e+07	1.41841e+07	1.28806e+07	1.24483e+07	1.2876e+07	1.45188e+07	1.37847e+07	1.45407e+07	1.32567e+07	1.22435e+07	9.60231e+06	1.03395e+07	1.39311e+07	1.43732e+07	1.46096e+07	1.20566e+07	8.65034e+06	1.0441e+07	1.20199e+07	1.09e+07	6.3487e+06
9.577_536.5288		C34 H68 N2 O2	536.529	9.577						level5					2.19185e+07	1.84096e+07	2.09251e+07	2.10698e+07	2.17426e+07	1.90333e+07	1.86762e+07	1.87925e+07	1.87108e+07	2.1682e+07	3.04332e+07	3.75464e+07	3.58973e+07	1.92496e+07	2.02313e+07	1.98717e+07	1.74911e+07	2.01908e+07	2.34244e+07	2.58599e+07	1.84252e+07	5.05981e+07
9.582_402.2746		C20 H38 N2 O6	402.275	9.582						level5					3.14158e+06	2.57152e+06	2.90407e+06	2.78133e+06	2.66913e+06	2.52001e+06	3.03888e+06	2.78489e+06	2.90972e+06	2.87114e+06	2.93974e+06	6.38978e+06	3.53649e+06	3.76952e+06	3.69156e+06	2.32677e+06	3.88362e+06	1.17583e+06	2.53438e+06	1.08721e+07	1.16156e+06	1.10872e+06
9.583_560.5284		C30 H69 N6 O P	560.528	9.583						level5					2.7022e+06	1.21743e+06	1.53076e+06	1.68276e+06	2.10263e+06	1.73532e+06	1.24935e+06	1.35087e+06	1.65888e+06	1.81004e+06	3.61185e+06	3.87166e+06	4.31885e+06	2.69413e+06	1.19621e+06	2.12506e+06	1.81304e+06	1.54346e+06	1.99709e+06	3.26061e+06	1.60594e+06	5.56147e+06
9.6_581.5181		C33 H68 N5 O P	581.518	9.6						level5					1.18561e+06	1.94427e+06	2.5025e+06	2.24525e+06	2.15238e+06	1.87448e+06	1.64537e+06	2.47468e+06	1.42549e+06	1.72206e+06	6.04758e+06	6.22413e+06	5.91097e+06	2.54925e+06	3.14434e+06	2.95857e+06	2.5933e+06	2.5404e+06	3.3698e+06	2.9287e+06	2.33827e+06	9.51749e+06
9.602_197.1782		C12 H23 N O	197.178	9.602						level5					4.70903e+06	4.42795e+06	5.36827e+06	4.16194e+06	4.25892e+06	6.80818e+06	5.26507e+06	4.68475e+06	4.5567e+06	4.26621e+06	6.44448e+06	7.39776e+06	3.88016e+06	4.17712e+06	5.24707e+06	4.71398e+06	4.88883e+06	3.57065e+06	5.5947e+06	5.53938e+06	5.30469e+06	7.57662e+06
9.602_239.2252		C15 H29 N O	239.225	9.602						level5					3.34602e+06	3.25724e+06	4.29869e+06	3.32557e+06	3.85064e+06	4.80258e+06	3.86836e+06	4.07653e+06	3.32387e+06	3.59499e+06	5.30616e+06	6.23393e+06	7.44514e+06	4.72611e+06	3.32684e+06	3.85685e+06	3.93177e+06	4.66863e+06	3.50876e+06	4.88049e+06	4.34418e+06	9.95933e+06
9.605_350.2221		C18 H31 N4 O P	350.222	9.605						level5					5.46228e+07	5.20245e+07	5.31953e+07	5.18681e+07	5.71032e+07	4.93711e+07	5.37954e+07	5.73124e+07	5.67594e+07	5.77534e+07	1.83585e+07	1.94507e+07	1.55422e+07	4.29639e+07	4.47543e+07	3.64955e+07	6.53126e+07	5.68148e+07	5.38511e+07	6.3239e+07	6.19501e+07	1.37311e+07
9.605_90.0471		C7 H6	90.0471	9.605						level5					6.76523e+06	3.62992e+06	4.64907e+06	4.16097e+06	2.653e+06	4.86098e+06	3.51637e+06	4.62746e+06	4.06269e+06	3.67123e+06	6.36178e+06	7.09156e+06	7.39562e+06	2.71048e+06	3.61355e+06	4.79355e+06	4.579e+06	4.95679e+06	4.93133e+06	5.8651e+06	6.11531e+06	1.03909e+07
9.606_568.5523		C35 H72 N2 O3	568.552	9.606						level5					4.97552e+06	6.82151e+06	7.11464e+06	6.67037e+06	6.78131e+06	7.39927e+06	5.28334e+06	5.93594e+06	7.75471e+06	7.31541e+06	7.1784e+06	1.09773e+07	9.42067e+06	7.09495e+06	5.13191e+06	6.88448e+06	7.08908e+06	7.19498e+06	7.56374e+06	9.84082e+06	8.32558e+06	1.00805e+07
9.606_584.5263		C33 H68 N4 O4	584.526	9.606						level5					1.09048e+08	7.41705e+07	1.065e+08	1.10593e+08	1.00217e+08	7.15921e+07	7.5957e+07	1.14097e+08	7.42483e+07	1.08132e+08	1.40744e+08	1.68916e+08	1.62695e+08	9.95408e+07	8.08278e+07	8.0508e+07	9.16795e+07	8.04091e+07	1.19896e+08	1.13575e+08	1.03476e+08	2.05373e+08
9.607_366.1873		C21 H26 N4 S	366.187	9.607						level5					8.05473e+06	7.76066e+06	8.09853e+06	7.85913e+06	7.56274e+06	8.35846e+06	8.22641e+06	8.50913e+06	7.67673e+06	9.02317e+06	3.31631e+06	1.82291e+06	1.75074e+06	5.74181e+06	7.34293e+06	4.75103e+06	1.06028e+07	8.68088e+06	8.00124e+06	8.27766e+06	9.094e+06	1.76504e+06
9.608_382.1597		C17 H27 N4 O2 P S	382.16	9.608						level5					6.66487e+06	6.82368e+06	6.53048e+06	3.84107e+06	5.54908e+06	5.01706e+06	5.77495e+06	5.8983e+06	5.53417e+06	6.45055e+06	737090	878010	1.08626e+06	3.56685e+06	5.57492e+06	4.56566e+06	6.1592e+06	7.04836e+06	4.67451e+06	7.25669e+06	8.17544e+06	753912
9.635_623.4585		C31 H67 N3 O5 P2	623.458	9.635						level5					1.72082e+06	1.83802e+06	1.61074e+06	1.39461e+06	1.47881e+06	1.23605e+06	1.29795e+06	1.66414e+06	1.28969e+06	1.9237e+06	828037	379879	494168	1.38522e+06	996089	1.36026e+06	1.57848e+06	1.36811e+06	1.40928e+06	1.9035e+06	1.75377e+06	1.18843e+06
9.637_326.2223		C18 H26 N6	326.222	9.637						level5					3.80031e+07	3.55753e+07	4.20353e+07	3.62497e+07	3.58823e+07	3.42614e+07	3.48709e+07	3.76875e+07	3.60241e+07	4.20452e+07	1.99596e+07	1.76213e+07	1.66628e+07	3.49426e+07	2.44357e+07	2.77455e+07	4.40106e+07	3.85765e+07	4.78886e+07	5.79125e+07	4.19594e+07	2.43619e+07
9.64_342.187		C18 H32 O2 P2	342.187	9.64						level5					1.39674e+07	1.23551e+07	1.45929e+07	1.36338e+07	1.45109e+07	1.29801e+07	1.4412e+07	1.39473e+07	1.44829e+07	1.60583e+07	6.38227e+06	6.26111e+06	6.38789e+06	1.41036e+07	9.8321e+06	1.02747e+07	1.65252e+07	1.33582e+07	1.65699e+07	1.80748e+07	1.52989e+07	8.64845e+06
9.641_358.1594		C15 H27 N4 O2 P S	358.159	9.641						level5					1.33771e+07	1.45539e+07	1.50916e+07	8.89292e+06	9.99078e+06	9.31918e+06	9.30062e+06	1.54993e+07	9.65064e+06	1.5208e+07	5.71754e+06	7.07463e+06	4.93772e+06	9.11783e+06	4.86096e+06	1.01026e+07	1.50147e+07	1.07906e+07	1.36249e+07	1.91098e+07	1.16333e+07	7.30643e+06
9.666_615.4314		C31 H62 N5 O3 P S	615.431	9.666						level5					840994	1.17658e+06	908632	843207	1.09021e+06	945262	957203	1.00617e+06	846816	755114	1.49328e+06	1.68471e+06	1.53897e+06	870571	809806	1.04503e+06	952441	704775	1.01463e+06	820863	841716	1.3346e+06
9.667_303.2537		C15 H33 N3 O3	303.254	9.667					70.2	level5					2.78243e+09	2.64176e+09	2.795e+09	2.53204e+09	2.65791e+09	6.50866e+08	2.69982e+09	2.82949e+09	2.50757e+09	2.66769e+09	3.59037e+09	3.57241e+09	3.60511e+09	2.61397e+09	1.44862e+08	2.58859e+09	2.95291e+09	2.33054e+09	2.68777e+09	3.14704e+09	2.65165e+09	4.63198e+09
9.674_302.2223		C16 H26 N6	302.222	9.674						level5					3.99772e+07	3.51114e+07	3.46865e+07	3.10624e+07	3.11368e+07	3.44396e+07	3.24216e+07	2.83491e+07	3.49352e+07	3.66547e+07	2.99221e+07	2.88019e+07	2.70621e+07	3.91075e+07	3.96283e+07	3.36269e+07	3.15022e+07	3.17941e+07	2.90503e+07	3.85219e+07	2.99733e+07	2.14599e+07
9.675_244.219		C18 H28	244.219	9.675						level5					1.68073e+06	1.5216e+06	1.45904e+06	1.08383e+06	1.43788e+06	1.42876e+06	1.29874e+06	1.04948e+06	1.50916e+06	1.10108e+06	1.18676e+06	1.59693e+06	893257	1.45404e+06	1.53554e+06	1.28993e+06	1.20778e+06	1.41644e+06	1.34041e+06	1.54865e+06	1.03895e+06	758236
9.675_598.4279		C31 H58 N4 O7	598.428	9.675						level5					5.42667e+06	5.7857e+06	5.04456e+06	5.09176e+06	5.55826e+06	4.85153e+06	5.69377e+06	5.21169e+06	4.99549e+06	5.44596e+06	4.05669e+06	4.6737e+06	4.01119e+06	4.90387e+06	6.03102e+06	5.27209e+06	5.83198e+06	4.50081e+06	4.54932e+06	4.71249e+06	4.39281e+06	3.20717e+06
9.677_324.2039		C17 H28 N2 O4	324.204	9.677						level5					1.03922e+07	1.04465e+07	1.03089e+07	8.66543e+06	9.15015e+06	1.03475e+07	9.05632e+06	9.7366e+06	9.98688e+06	1.03421e+07	6.66391e+06	6.08524e+06	7.22905e+06	9.45587e+06	9.52063e+06	8.22157e+06	9.60139e+06	8.67631e+06	8.58514e+06	9.50755e+06	9.48919e+06	4.61587e+06
9.677_343.2542		C19 H37 N O2 S	343.254	9.677						level5					5.25668e+06	6.41864e+06	4.49194e+06	4.75247e+06	3.89136e+06	6.5627e+06	5.40841e+06	3.3981e+06	3.20344e+06	4.65341e+06	3.56547e+06	5.93134e+06	4.83402e+06	6.49391e+06	1.42845e+07	5.33646e+06	5.57882e+06	8.39137e+06	3.70944e+06	3.63737e+06	6.18075e+06	6.2643e+06
9.678_277.2382		C12 H32 N5 P	277.238	9.678						level5					2.46587e+06	2.81804e+06	2.58765e+06	2.55971e+06	2.74404e+06	2.30438e+06	2.48257e+06	2.34316e+06	2.0776e+06	2.99642e+06	2.45554e+06	2.49814e+06	2.52574e+06	2.51281e+06	2.64142e+06	1.81499e+06	2.22106e+06	1.93954e+06	2.4062e+06	2.31216e+06	2.00332e+06	2.12506e+06
9.683_378.2748		C19 H34 N6 O2	378.275	9.683					60	level5					4.15959e+07	4.1491e+07	3.92003e+07	4.23841e+07	4.02486e+07	3.98208e+07	4.313e+07	4.05862e+07	4.0606e+07	3.93014e+07	4.13795e+07	7.65593e+07	4.24425e+07	5.27366e+07	5.71807e+07	4.34956e+07	4.54153e+07	1.88322e+07	3.16245e+07	5.82793e+07	2.06588e+07	1.88367e+07
9.685_588.5586		C32 H73 N6 O P	588.559	9.685						level5					606967	265790	599344	330035	342628	443955	617715	374806	587374	577949	1.50102e+06	1.7712e+06	1.70288e+06	207585	471679	317590	730221	770751	383551	403820	315396	3.79104e+06
9.686_362.2795		C18 H38 N2 O5	362.279	9.686						level5					2.48872e+06	2.68162e+06	2.48337e+06	2.83113e+06	2.11844e+06	2.5932e+06	2.66568e+06	1.70863e+06	2.38134e+06	2.13958e+06	1.3178e+06	1.77658e+06	1.36713e+06	1.61797e+06	2.0257e+06	1.9664e+06	4.03717e+06	3.2329e+06	3.66774e+06	3.40088e+06	4.38861e+06	2.89179e+06
9.686_428.2902		C21 H41 N4 O3 P	428.29	9.686						level5					2.54613e+06	2.04239e+06	3.07052e+06	2.9069e+06	2.90804e+06	3.0655e+06	2.82641e+06	2.05753e+06	3.09624e+06	2.83012e+06	2.66239e+06	5.46927e+06	3.76634e+06	2.66758e+06	2.54757e+06	1.99143e+06	4.22912e+06	944242	3.25695e+06	6.14311e+06	951497	1.13863e+06
9.69_329.2692		C17 H35 N3 O3	329.269	9.69						level5					4.20936e+06	6.15583e+06	6.06288e+06	4.03191e+06	5.58188e+06	4.5075e+06	3.56236e+06	3.53998e+06	3.82717e+06	5.57376e+06	7.83666e+06	8.17771e+06	1.42002e+07	4.0567e+06	4.07331e+06	4.73148e+06	5.12479e+06	3.93628e+06	4.60911e+06	8.88276e+06	4.50082e+06	1.46104e+07
9.69_550.5445		C35 H70 N2 O2	550.544	9.69						level5					420041	410559	308444	349703	242147	299206	398448	298120	354938	269382	874564	911920	1.16198e+06	167825	316706	280844	217196	397777	403508	330979	268897	1.84481e+06
9.71_183.0663		C5 H14 N O4 P	183.066	9.71						level5					1.66975e+06	2.05935e+06	2.11869e+06	1.81682e+06	1.67596e+06	2.4634e+06	1.63877e+06	1.38779e+06	1.54975e+06	2.39454e+06	2.16802e+06	1.86168e+06	2.00244e+06	1.9003e+06	1.88866e+06	1.90855e+06	2.44731e+06	2.13434e+06	2.00285e+06	2.28656e+06	2.02773e+06	3.07128e+06
9.712_352.238		C18 H33 N4 O P	352.238	9.712						level5					4.61183e+07	3.73749e+07	4.83615e+07	4.32607e+07	3.52383e+07	4.84459e+07	4.46294e+07	4.38665e+07	4.49344e+07	4.52232e+07	3.61234e+07	4.04931e+07	3.11765e+07	5.21898e+07	4.82703e+07	4.22277e+07	5.39492e+07	4.56353e+07	5.37851e+07	6.19828e+07	5.44311e+07	4.05226e+07
9.713_374.2197		C21 H30 N2 O4	374.22	9.713						level5					2.83669e+06	2.30801e+06	2.83243e+06	2.67591e+06	1.75012e+06	2.80244e+06	1.74273e+06	1.60401e+06	2.63787e+06	3.00008e+06	2.25454e+06	2.38753e+06	1.97007e+06	3.02467e+06	2.23206e+06	1.51779e+06	3.52406e+06	1.50457e+06	3.30289e+06	3.52103e+06	2.26739e+06	1.83917e+06
9.713_384.1752		C17 H29 N4 O2 P S	384.175	9.713						level5					9.85805e+06	9.52427e+06	9.14514e+06	9.20023e+06	8.98319e+06	8.92898e+06	9.27229e+06	9.2971e+06	8.74473e+06	9.48565e+06	7.56864e+06	7.45418e+06	6.41339e+06	8.7814e+06	8.5257e+06	7.91195e+06	1.04243e+07	9.00727e+06	1.01436e+07	1.0775e+07	1.02318e+07	8.39091e+06
9.715_368.2028		C14 H33 N4 O3 P S	368.203	9.715						level5					9.40266e+06	1.00434e+07	9.07436e+06	8.96199e+06	1.00044e+07	9.51889e+06	8.95891e+06	9.31253e+06	9.31827e+06	9.30851e+06	7.98086e+06	8.21076e+06	6.48018e+06	1.02094e+07	8.62654e+06	8.53268e+06	1.06041e+07	9.38516e+06	1.03203e+07	1.19265e+07	1.04456e+07	8.42524e+06
9.718_307.2874		C20 H37 N O	307.287	9.718					63.6	level5					1.20988e+07	1.23811e+07	1.15652e+07	1.21338e+07	1.18243e+07	1.41873e+07	1.41411e+07	1.28505e+07	1.19479e+07	1.30045e+07	2.46313e+07	2.44429e+07	2.74002e+07	1.1266e+07	1.13001e+07	1.50768e+07	1.31798e+07	1.28607e+07	1.57265e+07	1.6978e+07	1.25107e+07	3.28312e+07
9.734_432.2778		C20 H40 N4 O4 S	432.278	9.734						level5					1.02786e+06	927678	1.04168e+06	936716	1.06558e+06	1.11303e+06	1.26374e+06	1.16455e+06	1.22366e+06	880108	798332	1.58082e+06	3.00022e+06	1.0752e+06	1.48785e+06	1.20316e+06	864042	1.17771e+06	1.2131e+06	712396	487839	1.44949e+06
9.764_404.2904		C19 H41 N4 O3 P	404.29	9.764						level5					1.28609e+06	1.44861e+06	1.19694e+06	1.20008e+06	1.16388e+06	1.05617e+06	1.20367e+06	1.11636e+06	1.16139e+06	1.15181e+06	1.70323e+06	3.37941e+06	2.00808e+06	1.96481e+06	1.87913e+06	1.28831e+06	1.69337e+06	709856	1.21269e+06	2.67987e+06	468160	1.12932e+06
9.776_360.1753		C15 H31 N4 P3	360.175	9.776						level5					1.08964e+07	1.14189e+07	1.16542e+07	1.04167e+07	9.5432e+06	1.06202e+07	9.87534e+06	1.10524e+07	1.04218e+07	1.16225e+07	8.39562e+06	1.1828e+07	8.52061e+06	1.26276e+07	1.16242e+07	1.05535e+07	1.13575e+07	1.0839e+07	1.09385e+07	1.30917e+07	1.07577e+07	9.84033e+06
9.777_344.203		C20 H29 N2 O P	344.203	9.777					52.2	level5					1.09442e+07	1.13884e+07	1.13723e+07	1.12986e+07	1.05993e+07	1.0565e+07	1.04868e+07	1.09878e+07	1.04665e+07	1.11806e+07	9.46477e+06	1.17877e+07	8.60479e+06	1.25069e+07	1.13067e+07	1.03536e+07	1.06268e+07	1.07576e+07	1.14852e+07	1.23769e+07	1.04641e+07	1.05362e+07
9.778_329.2412		C15 H31 N5 O3	329.241	9.778						level5					2.8347e+06	2.90954e+06	3.32939e+06	2.8301e+06	2.78381e+06	2.83134e+06	2.83558e+06	3.0005e+06	3.06777e+06	2.91299e+06	2.08978e+06	3.05195e+06	2.18221e+06	3.62318e+06	3.31169e+06	3.01077e+06	2.78189e+06	2.97179e+06	2.78208e+06	3.10505e+06	2.59583e+06	2.81422e+06
9.788_350.2198		C13 H31 N6 O3 P	350.22	9.788						level5					3.52602e+06	3.73629e+06	4.1234e+06	4.57962e+06	4.04978e+06	3.1272e+06	3.14744e+06	4.16392e+06	3.52779e+06	3.05786e+06	3.65504e+06	3.66265e+06	2.97743e+06	5.31058e+06	4.34332e+06	4.50306e+06	3.72521e+06	2.80278e+06	3.33845e+06	4.78303e+06	4.07194e+06	3.62725e+06
9.791_295.2876		C19 H37 N O	295.288	9.791						level5					1.28604e+07	1.04931e+07	9.9848e+06	1.01477e+07	9.70207e+06	9.85464e+06	9.50242e+06	9.73141e+06	9.3985e+06	9.74578e+06	2.19014e+07	1.85087e+07	2.29848e+07	1.08304e+07	9.76929e+06	9.45771e+06	1.13696e+07	1.19602e+07	1.17525e+07	1.28726e+07	1.111e+07	3.67364e+07
9.797_398.2347		C20 H35 N2 O4 P	398.235	9.797						level5					531511	522563	469834	588893	496720	493079	558554	519343	506131	447229	646172	402396	692780	495235	645620	697046	682043	837057	552469	523900	805334	661529
9.821_378.2536		C20 H35 N4 O P	378.254	9.821						level5					4.30532e+06	3.91861e+06	4.24578e+06	3.98402e+06	3.98867e+06	3.80881e+06	4.02277e+06	3.79025e+06	3.80971e+06	3.83897e+06	2.91517e+06	4.64025e+06	2.53272e+06	4.79315e+06	5.69187e+06	3.84001e+06	4.71032e+06	4.33927e+06	4.07851e+06	5.64272e+06	4.44734e+06	3.77836e+06
9.824_277.2383		C12 H32 N5 P	277.238	9.824						level5					367215	329827	329645	365756	343546	314458	448074	261455	276502	246945	1.10506e+06	1.32185e+06	409159	518911	351574	372413	803301	331990	887405	317512	962197	430967
9.838_362.2795		C19 H34 N6 O	362.279	9.838						level5					4.401e+06	4.50653e+06	4.73025e+06	4.37732e+06	4.22771e+06	4.24819e+06	4.13984e+06	4.25562e+06	3.8032e+06	4.17484e+06	3.30451e+06	3.46848e+06	3.30011e+06	4.43413e+06	4.43004e+06	5.19433e+06	6.47229e+06	5.93597e+06	4.48923e+06	7.32328e+06	6.86244e+06	3.74677e+06
9.841_564.5596		C36 H72 N2 O2	564.56	9.841						level5					1.9273e+06	1.95406e+06	2.00548e+06	2.26523e+06	1.83773e+06	1.87613e+06	2.01318e+06	1.90619e+06	1.68069e+06	1.67693e+06	3.79571e+06	4.37837e+06	4.83807e+06	1.58526e+06	1.68238e+06	1.88216e+06	1.70361e+06	1.80737e+06	1.925e+06	2.34665e+06	1.70111e+06	7.36144e+06
9.842_352.259		C15 H37 N4 O3 P	352.259	9.842						level5					1.09364e+07	9.86744e+06	1.03851e+07	1.00835e+07	1.08786e+07	9.65019e+06	1.09732e+07	1.01587e+07	1.07876e+07	1.42067e+07	9.27415e+06	7.40551e+06	5.12973e+06	1.45383e+07	1.04907e+07	1.33966e+07	1.61566e+07	1.04531e+07	1.15667e+07	1.6117e+07	5.8998e+06	1.12009e+07
9.843_289.2955			289.296	9.843						level5					2.84856e+06	1.94962e+06	2.10511e+06	2.10511e+06	1.98186e+06	1.9653e+06	2.10338e+06	1.88241e+06	1.82918e+06	2.298e+06	2.68634e+06	2.8704e+06	2.91779e+06	2.14671e+06	2.22939e+06	1.97557e+06	2.00866e+06	1.92902e+06	1.82852e+06	1.97479e+06	1.83329e+06	3.62595e+06
9.846_305.2696		C14 H36 N5 P	305.27	9.846						level5					2.37296e+08	2.44488e+08	2.55582e+08	2.47565e+08	2.34586e+08	2.37993e+08	2.39209e+08	2.32635e+08	2.21468e+08	2.27792e+08	2.7599e+08	2.94121e+08	3.17069e+08	2.249e+08	2.43668e+08	2.22496e+08	2.09746e+08	2.21707e+08	2.20528e+08	2.55635e+08	2.01964e+08	3.45887e+08
9.847_588.5573		C33 H72 N4 O4	588.557	9.847						level5					1.21719e+07	1.11678e+07	1.18598e+07	1.02044e+07	1.15122e+07	1.07883e+07	1.12857e+07	9.75447e+06	1.01431e+07	1.04794e+07	1.58472e+07	1.73024e+07	1.79482e+07	7.84291e+06	9.47284e+06	8.63794e+06	7.20417e+06	9.53688e+06	1.03001e+07	1.11587e+07	7.48845e+06	2.39795e+07
9.848_583.3558		C33 H50 N3 O4 P	583.356	9.848						level5					1.16018e+06	1.41209e+06	1.32915e+06	1.26059e+06	1.12012e+06	1.19063e+06	1.19066e+06	1.22765e+06	1.25038e+06	1.30732e+06	1.47427e+06	1.3657e+06	1.66705e+06	1.09065e+06	904478	976105	982015	1.07251e+06	1.11893e+06	1.14629e+06	949758	2.06145e+06
9.849_621.567		C39 H75 N O4	621.567	9.849						level5					847347	757027	760833	917501	674745	759550	797355	646591	712466	812537	837221	878453	778775	927113	1.02043e+06	919002	774704	1.07963e+06	1.0107e+06	933807	959736	855773
9.851_599.5856		C36 H78 N3 O P	599.586	9.851						level5					1.02028e+06	1.05606e+06	992262	1.0475e+06	1.02238e+06	894149	976482	885303	858324	989672	1.13498e+06	1.10514e+06	981265	1.23821e+06	1.40419e+06	1.19348e+06	1.12484e+06	1.37428e+06	1.07927e+06	1.19264e+06	1.29605e+06	1.14998e+06
9.869_354.2534		C19 H34 N2 O4	354.253	9.869						level5					1.65685e+07	1.67555e+07	1.70867e+07	1.57688e+07	1.72849e+07	1.56185e+07	1.80931e+07	1.54514e+07	1.63826e+07	1.65857e+07	1.06686e+07	1.20121e+07	8.08883e+06	1.75591e+07	1.73688e+07	1.49718e+07	1.88029e+07	1.74109e+07	1.89326e+07	2.45868e+07	2.13197e+07	1.04712e+07
9.869_376.2353		C21 H32 N2 O4	376.235	9.869						level5					2.73991e+06	2.17237e+06	2.31858e+06	2.29047e+06	2.30148e+06	2.08314e+06	2.32239e+06	2.40828e+06	2.01804e+06	2.34167e+06	826556	888657	815935	2.6591e+06	2.56316e+06	2.21872e+06	2.57783e+06	2.50903e+06	2.75646e+06	3.35652e+06	3.10725e+06	1.1306e+06
9.874_592.5913		C38 H76 N2 O2	592.591	9.874						level5					1.79942e+07	1.60658e+07	1.51109e+07	1.558e+07	1.64451e+07	1.52683e+07	1.42115e+07	1.41274e+07	1.50439e+07	1.35001e+07	2.64661e+07	2.6491e+07	3.88381e+07	1.36772e+07	1.49283e+07	1.33145e+07	1.38975e+07	1.57646e+07	1.56051e+07	1.72231e+07	1.52314e+07	4.6052e+07
9.875_386.1909		C14 H30 N2 O10	386.191	9.875						level5					3.78731e+06	3.60641e+06	3.59652e+06	3.4864e+06	3.38536e+06	3.4403e+06	3.37751e+06	3.1348e+06	3.51731e+06	3.47882e+06	2.78871e+06	2.75346e+06	2.11862e+06	3.4207e+06	3.39222e+06	3.10232e+06	3.77956e+06	3.2456e+06	4.07632e+06	3.8891e+06	4.12983e+06	3.24237e+06
9.876_326.2197		C17 H30 N2 O4	326.22	9.876						level5					8.9924e+06	8.90515e+06	8.15741e+06	8.27607e+06	9.21502e+06	7.70752e+06	8.18075e+06	7.88947e+06	7.93099e+06	8.05893e+06	6.58271e+06	6.40325e+06	6.01637e+06	9.58064e+06	8.98957e+06	8.3933e+06	7.58608e+06	6.55635e+06	6.71954e+06	7.81642e+06	7.74745e+06	4.82846e+06
9.88_602.4596		C30 H64 N6 O2 P2	602.46	9.88						level5					2.81626e+06	2.65108e+06	2.68663e+06	2.45409e+06	2.71519e+06	2.33176e+06	2.49432e+06	2.47986e+06	2.57029e+06	2.57281e+06	1.91226e+06	2.32716e+06	2.07154e+06	2.92726e+06	3.22395e+06	2.74199e+06	2.51682e+06	2.33605e+06	2.48313e+06	2.48214e+06	2.40539e+06	1.50511e+06
9.882_336.2516		C18 H32 N4 O2	336.252	9.882						level5					2.45078e+06	2.56287e+06	2.62268e+06	2.58237e+06	2.36088e+06	2.61829e+06	2.36644e+06	2.42161e+06	2.57161e+06	2.37063e+06	2.17629e+06	2.16334e+06	2.27229e+06	2.56988e+06	2.55727e+06	2.48969e+06	2.48379e+06	2.29291e+06	2.38814e+06	2.33071e+06	2.61281e+06	2.04147e+06
9.883_315.3111			315.311	9.883						level5					3.15367e+06	2.63686e+06	2.68113e+06	3.05854e+06	2.7129e+06	2.84023e+06	2.63369e+06	2.60894e+06	2.59982e+06	2.58811e+06	4.2822e+06	4.57475e+06	5.35763e+06	3.1347e+06	2.90857e+06	2.67124e+06	3.16666e+06	3.01021e+06	2.92557e+06	3.57423e+06	2.89025e+06	5.86417e+06
9.883_338.2133		C18 H31 N2 O2 P	338.213	9.883						level5					3.70929e+07	3.77881e+07	3.82051e+07	3.52316e+07	3.81618e+07	3.70364e+07	3.64992e+07	3.48663e+07	3.73677e+07	3.65413e+07	3.21635e+07	3.50827e+07	3.30341e+07	3.73846e+07	4.02927e+07	3.53586e+07	3.49159e+07	3.27066e+07	3.39021e+07	3.69013e+07	3.57914e+07	3.07933e+07
9.884_352.2291		C19 H33 N2 O2 P	352.229	9.884						level5					1.81712e+06	1.95674e+06	2.05735e+06	2.07459e+06	1.94531e+06	2.14122e+06	1.5997e+06	1.67175e+06	2.16603e+06	1.74125e+06	1.67181e+06	1.9634e+06	1.7357e+06	2.34178e+06	1.95624e+06	1.76008e+06	1.94892e+06	1.73738e+06	1.6556e+06	1.88971e+06	2.26706e+06	1.64452e+06
9.885_320.203		C18 H29 N2 O P	320.203	9.885						level5					3.31223e+07	3.33462e+07	3.36874e+07	3.12167e+07	3.38935e+07	3.26135e+07	3.17029e+07	3.10104e+07	3.31974e+07	3.1887e+07	2.82576e+07	3.05025e+07	2.8926e+07	3.27482e+07	3.54382e+07	3.11858e+07	3.10983e+07	2.88372e+07	3.0033e+07	3.26598e+07	3.17136e+07	2.67688e+07
9.885_640.5886		C37 H76 N4 O4	640.589	9.885						level5					1.01549e+07	8.89635e+06	9.29543e+06	1.01288e+07	9.00541e+06	1.01854e+07	9.86005e+06	8.78413e+06	9.11206e+06	8.77383e+06	1.65692e+07	2.11903e+07	2.07214e+07	9.89244e+06	1.08407e+07	1.0306e+07	1.17838e+07	1.07327e+07	1.09889e+07	1.2798e+07	1.17295e+07	2.62797e+07
9.886_393.3609		C25 H47 N O2	393.361	9.886						level5					230948	228962	254563	222254	229574	221412	217366	215764	241890	202869	261667	262982	295820	230707	227010	199815	214587	234883	327770	230125	403486	4.37624e+06
9.89_721.5625		C40 H76 N5 O4 P	721.562	9.89						level5					1.26662e+06	1.10867e+06	1.19302e+06	1.2541e+06	1.37184e+06	1.17563e+06	1.24258e+06	1.28759e+06	1.26347e+06	1.22088e+06	414015	362502	605219	558497	343036	334921	308620	288414	390499	315316	299076	422373
9.896_354.361		C22 H46 N2 O	354.361	9.896						level5					3.38649e+07	3.76395e+07	3.53699e+07	3.336e+07	3.52264e+07	3.18127e+07	3.13847e+07	3.15542e+07	3.39015e+07	3.31581e+07	5.36463e+07	4.65022e+07	5.35278e+07	3.0428e+07	3.34443e+07	2.93943e+07	3.68116e+07	3.5085e+07	3.51198e+07	4.13339e+07	3.52998e+07	6.68096e+07
9.896_396.2855		C18 H40 N2 O7	396.286	9.896						level5					215977	121200	129571	126258	115391	142866	137647	151987	123461	115245	148647	149394	168049	131060	128960	113511	121902	133432	118043	130729	118146	168875
9.898_70.0784		C5 H10	70.0784	9.898						level5					505537	678255	659047	619591	771280	533008	484012	673061	543930	682384	248426	127225	165461	297660	272976	273902	200981	208475	245534	188009	272165	236407
9.899_120.0213		C7 H4 O2	120.021	9.899				60		level5					635139	500850	475811	744495	445185	572148	627552	501017	779444	565808	126798	127435	143348	302070	102436	137541	115264	210985	221391	120255	160990	157976
9.899_797.5809		C52 H79 N O3 S	797.581	9.899						level5					67164.2	83111.4	84534.2	82857.3	81119.9	88422.8	83811.2	78976.6	82912.6	79130.3	83475.9	105024	118138	81253.8	84421.6	74743.7	72136.4	93802.5	82984.4	91902.6	80902.6	114563
9.9_690.345		C41 H46 N4 O6	690.345	9.9						level5					637896	671359	566035	539895	701676	643384	630511	613518	594660	558582	167782	168626	189681	163395	145560	128123	137595	150608	184058	163067	133355	323379
9.902_148.0163		C8 H4 O3	148.016	9.902						level5					2.67095e+07	3.19482e+07	3.37554e+07	3.53989e+07	3.40461e+07	3.1978e+07	3.16027e+07	2.98365e+07	3.20702e+07	2.95348e+07	7.5253e+06	6.02218e+06	6.53724e+06	1.21274e+07	5.4618e+06	8.97438e+06	7.6367e+06	6.71556e+06	1.02898e+07	7.13785e+06	9.22911e+06	4.82352e+06
9.902_463.3664		C29 H45 N5	463.366	9.902						level5					201630	166947	178478	173914	158946	173255	170089	154746	170061	158745	204755	205784	231479	180528	177636	156356	167915	183796	162599	180073	162740	232618
9.903_279.1553		C9 H21 N5 O5	279.155	9.903						level5					996012	701722	667921	610941	750405	563022	875333	812688	398451	494415	428268	407658	474978	292448	445749	297660	852225	332239	345121	729844	334763	946478
9.904_435.3351		C26 H45 N O4	435.335	9.904						level5					1.32385e+07	1.48584e+07	1.41474e+07	1.29184e+07	1.36385e+07	1.23327e+07	1.29892e+07	1.12114e+07	1.27075e+07	1.3401e+07	5.64632e+06	3.44143e+06	4.39644e+06	5.71892e+06	4.36205e+06	4.27203e+06	4.86793e+06	4.41809e+06	5.45371e+06	4.61457e+06	4.64396e+06	4.1365e+06
9.908_393.2557		C20 H35 N5 O S	393.256	9.908						level5					2.27238e+06	2.31944e+06	2.26211e+06	2.19763e+06	2.35668e+06	2.27651e+06	2.1134e+06	2.28803e+06	2.41144e+06	2.46428e+06	3.81299e+06	3.40711e+06	5.22223e+06	1.95758e+06	1.77882e+06	1.76916e+06	2.36014e+06	2.52343e+06	2.43026e+06	2.64826e+06	2.34063e+06	6.50106e+06
9.908_474.2299		C32 H30 N2 O2	474.23	9.908						level5					94209.2	116578	118574	116221	113784	106787	98361.4	105190	116299	95205.3	117089	128346	139993	113972	118416	104841	101184	100117	116400	127466	113480	160695
9.951_406.3061		C21 H38 N6 O2	406.306	9.951						level5					882987	785199	998140	867921	866120	728579	886391	708498	776839	795803	811324	1.72572e+06	1.03266e+06	1.2166e+06	1.1674e+06	807899	934472	644163	854749	1.19361e+06	575994	824887
9.953_330.2536		C16 H35 N4 O P	330.254	9.953						level5					3.32445e+06	3.43151e+06	3.2033e+06	3.21352e+06	3.17075e+06	2.87447e+06	3.05085e+06	2.20173e+06	2.77486e+06	2.89923e+06	2.8194e+06	3.59516e+06	2.19691e+06	3.24382e+06	4.45043e+06	3.29574e+06	3.76916e+06	3.25182e+06	3.73372e+06	4.26961e+06	3.52394e+06	2.80612e+06
9.953_346.2186		C18 H36 O2 P2	346.219	9.953					55.8	level5					4.23508e+06	4.34498e+06	4.21418e+06	4.26075e+06	3.964e+06	4.03296e+06	4.23351e+06	3.70747e+06	3.7728e+06	3.95627e+06	3.50206e+06	4.07116e+06	3.47493e+06	4.26707e+06	5.03725e+06	3.90404e+06	4.06628e+06	4.20558e+06	4.60155e+06	4.52011e+06	4.45738e+06	3.96321e+06
9.963_380.2694		C21 H36 N2 O4	380.269	9.963						level5					1.54433e+06	1.48334e+06	1.59562e+06	1.61329e+06	1.51862e+06	1.39473e+06	1.46348e+06	1.36435e+06	1.32713e+06	1.43739e+06	1.28475e+06	1.73382e+06	1.09773e+06	1.53168e+06	1.88371e+06	1.48516e+06	2.0448e+06	1.70886e+06	1.84941e+06	2.14322e+06	1.90747e+06	1.89188e+06
9.998_393.3609		C25 H47 N O2	393.361	9.998						level5					87714.3	133757	97542.2	89611.6	127477	100903	138044	70189.4	126815	66384.6	43674.2	51670.3	97150.5	59144.7	46496.7	39906.5	47466.2	49428.5	336272	55772.6	149869	4.42355e+06
